# Supplementary material for: Treatment of mouse liver slices with cholestatic hepatotoxicants results in down-regulation of Fxr and its target genes
Source: BMC Med Genomics. 2013 Oct 10;6:39. doi: 10.1186/1755-8794-6-39 (PMC3852711; doi:10.1186/1755-8794-6-39)
Supplement: Additional file 12 — Microarray data from PCLS exposed to cholestatic model compounds. Microarray data were generated using liver slices obtained from livers obtained from 5 mice per one experimental condition. Abbreviations used: M1-5 stands for mouse 1–5, ctr stands for control, CsA CyclosporinA, CPZ chlorpromazine, 24 means 24 h incubation time. Data are normalized and presented as log2 values of intensities. [file 1755-8794-6-39-S12.xlsx]

## Sheet: microarray data
ENTREZG_ID	24 M1 Ctr CsA	24 M2 Ctr CsA	24 M3 Ctr CsA	24 M4 Ctr CsA	24 M5 Ctr CsA	24 M1 Ctr EE	24 M2 Ctr EE	24 M3 Ctr EE	24 M4 Ctr EE	24 M5 Ctr EE	24 M1 Ctr CPZ	24 M2 Ctr CPZ	24 M3 Ctr CPZ	24 M4 Ctr CPZ	24 M5 Ctr CPZ	24 M1 CsA	24 M2 CsA	24 M3 CsA	24 M4 CsA	24 M5 CsA	24 M1 EE	24 M2 EE	24 M3 EE	24 M4 EE	24 M5 EE	24 M1 CPZ	24 M2 CPZ	24 M3 CPZ	24 M4 CPZ	24 M5 CPZ
100008567	2.95806	3.17066	2.86247	2.90619	3.03071	3.29631	2.82344	3.07751	2.94405	2.89526	2.98399	2.41787	3.41283	2.65318	2.97874	2.80236	2.90681	2.78132	2.76091	3.28479	2.6596	2.76911	2.63416	3.24414	3.09034	3.01354	2.68955	3.09983	2.66752	2.68722
100009600	2.13658	2.33932	2.45132	2.63303	2.77146	2.59565	2.65582	2.9775	2.9126	3.36812	2.48083	2.58329	2.70745	2.60786	3.09733	2.63704	2.63161	2.49748	2.77846	2.48961	2.73639	2.54274	2.6999	2.57388	2.75833	2.68521	2.76677	2.91063	2.26078	2.60527
100012	1.38727	1.40545	1.58301	1.29299	1.46145	1.45943	1.65746	1.50699	1.52152	1.58021	1.44574	1.33958	1.50582	1.46653	1.68605	1.47208	1.49283	1.42019	1.45181	1.39679	1.40136	1.32396	1.44092	1.48291	1.53304	1.3374	1.43165	1.44101	1.57981	1.59243
100017	6.3242	6.19476	6.58943	6.45788	6.096	6.24474	6.33146	6.50516	6.09764	6.16937	6.30985	6.31415	6.32656	6.28596	6.53763	5.87455	5.84302	6.01747	5.55034	5.45458	6.56477	6.4398	6.27248	6.32629	6.427	6.26332	6.25445	6.24339	6.12413	6.32968
100019	5.88348	6.17839	6.0472	6.14234	6.36486	6.1044	6.10214	6.34486	6.75468	6.54186	5.67967	5.91301	6.08119	5.97389	6.00776	6.82055	6.97346	6.57112	6.97188	6.87858	5.94634	6.08099	6.56335	6.49403	6.51335	5.52442	5.75026	6.3047	5.9609	6.19645
100034251	8.47975	9.24623	9.43861	8.92058	8.62278	8.35771	8.64864	8.13667	8.99467	8.88486	9.11002	9.06673	8.55412	9.08355	9.07868	7.37998	8.20189	8.35538	7.69847	8.211	8.28056	8.82568	8.12454	8.86554	8.53411	9.68317	9.27866	9.13437	9.48686	9.49342
100034739	1.94468	1.49584	1.76101	1.73222	1.57008	1.72044	2.04208	1.9023	1.81043	1.66435	1.67861	1.87507	1.86404	1.72671	2.5407	1.76197	1.92813	1.8191	1.76993	1.76482	1.69566	1.84337	1.50034	1.76179	1.95377	1.81569	1.92788	1.98449	2.16697	1.83792
100034748	2.3403	2.31124	2.15969	2.32142	2.10558	2.38412	2.3758	2.61184	2.38035	2.31628	2.38116	2.36119	2.37835	2.36466	2.10567	2.26239	2.55759	2.77911	2.29239	2.35122	2.41297	2.4599	2.65439	2.52888	2.54297	2.35802	2.70549	2.36261	2.31832	2.42952
100036520	1.82297	1.78783	1.9783	2.01824	1.82708	2.0256	1.95201	2.72771	2.19199	2.11211	2.23451	2.11211	2.22102	1.83407	2.19611	1.64984	1.84896	1.91327	1.89644	2.27646	2.14313	2.07433	1.68869	1.76156	2.72804	1.84129	1.64622	1.93515	1.55804	1.92122
100036521	7.08163	6.77701	7.13998	6.88469	6.98629	6.81691	6.9957	6.87109	6.6883	6.43076	7.27593	7.26109	7.04057	6.897	6.64087	6.56731	6.10628	6.32662	6.3207	6.21577	7.18668	7.03777	6.65611	6.65821	6.51838	6.94767	6.84851	6.72775	6.84082	6.79453
100036523	1.57506	1.74241	1.7522	1.88463	1.93568	1.58792	1.90364	1.8261	1.88915	1.68646	1.75527	1.59393	2.04326	1.76215	1.72732	1.86962	1.83249	1.71023	1.76837	1.7901	1.53675	1.80988	1.68353	1.79238	1.4687	1.78414	1.78421	1.86445	1.7901	1.73492
100036768	1.76339	1.86124	1.67859	1.87177	1.95852	1.78356	1.81473	1.87294	1.78643	1.73109	1.77704	1.99117	1.88703	1.63758	1.83219	1.74804	1.75353	1.85339	1.84609	1.81149	1.92544	1.73677	1.2761	1.75741	1.75716	2.03263	1.8026	1.85754	1.86235	2.01983
100037258	7.05185	6.96032	6.85141	6.81708	6.84458	7.20099	7.05083	6.76458	6.67397	6.46723	7.44897	7.12668	7.06125	7.02512	6.46933	7.80419	7.5225	7.51611	7.48262	7.23288	7.36964	7.18176	6.83231	6.91103	6.8044	7.14202	6.86727	6.51932	6.82339	6.61176
100037262	1.96058	1.80962	1.9408	1.85515	1.88762	1.57644	1.86637	1.57115	1.97793	1.6722	1.56873	1.79107	1.4351	1.77904	1.74004	1.7524	1.59806	1.95082	1.90363	2.03592	1.78295	2.01931	1.81719	1.6089	1.73772	1.76616	1.56969	1.74889	1.7719	1.75749
100037278	3.24185	3.38821	3.12025	3.34562	3.44283	2.75217	3.12826	3.0632	3.29227	3.20285	2.64231	3.27611	3.15385	2.97668	3.15591	3.71887	3.39209	3.34754	3.53824	3.583	2.89206	3.04242	3.43375	2.87379	2.91283	3.60281	3.80179	3.03469	3.40698	3.36394
100038347	5.20013	5.45612	5.16436	5.48165	4.98341	5.54677	5.00096	4.94466	4.91813	5.37444	4.15527	4.59611	4.78945	5.01618	4.57831	4.99038	5.24651	5.07961	5.38021	5.53363	5.14844	5.41781	4.79022	5.30464	5.30082	4.59335	4.68539	4.90286	5.0048	4.98928
100038358	1.56425	1.60413	1.68032	1.55283	1.50018	1.32192	1.4985	1.48238	1.65447	1.40189	1.541	1.57066	1.51142	1.44629	1.74257	1.88219	1.67271	1.43049	1.67798	1.43305	1.52302	1.51815	1.5329	1.30435	1.38652	1.52192	1.6047	1.39076	1.34489	1.61025
100038371	1.82195	1.57871	1.62885	1.83061	1.89409	1.56534	1.68922	1.86195	1.8077	1.76665	1.91758	1.48083	1.89119	1.63643	1.91171	1.73183	1.57258	1.6301	1.74925	1.69695	1.58709	1.70333	1.66431	1.71339	1.9995	1.70248	1.9274	1.82814	1.89983	2.34681
100038392	1.75642	1.81636	1.72165	2.05364	1.90275	1.86017	1.74826	1.86195	2.00315	2.14107	1.56956	1.3376	2.06127	1.7515	1.85446	2.27803	2.11953	1.95188	2.28267	2.15601	1.7928	1.9612	1.77796	1.76362	1.53304	1.77796	1.49304	1.84902	1.93492	2.08728
100038398	4.22936	3.88443	3.30249	3.41974	3.72918	5.17121	4.22658	4.23338	4.31544	4.99918	4.29609	6.03358	4.43108	5.46756	3.25637	4.23994	3.41518	3.34096	2.97012	3.94153	4.86021	4.26679	4.16597	4.92114	4.75367	3.83936	5.7671	4.44273	5.6962	3.40029
100038416	2.20048	2.17951	1.82227	2.1775	2.38724	2.11135	2.01401	1.89776	1.74007	2.12788	1.65225	1.738	2.15089	1.93846	2.0575	2.32734	2.55709	2.06761	2.29239	2.41172	1.86498	1.71483	1.85596	2.17643	1.55961	2.24243	1.54733	2.0123	2.06081	1.95053
100038482	1.78778	2.14736	2.27916	2.21256	2.10212	2.08174	1.95201	2.08093	2.12132	2.11071	2.32992	2.16637	2.32573	2.3229	2.1338	2.13073	2.12355	2.45532	2.15571	2.07041	2.12768	1.88599	2.27666	2.1084	1.95333	2.13498	2.12253	2.13414	2.13821	1.79241
100038484	2.46549	2.09444	2.29655	2.16331	2.14535	2.10978	2.35865	2.19829	2.25316	2.18717	2.17312	2.23599	2.38648	2.13551	2.2491	2.33317	2.08437	2.21877	2.01708	2.22156	2.32497	2.06531	2.14652	2.30923	2.3502	2.62427	2.14493	2.279	2.16917	2.48577
100038489	2.41401	3.72166	2.97435	2.99226	2.77047	2.25012	3.00518	2.15278	3.10305	2.48011	3.34751	2.33774	2.69378	3.30225	2.41716	2.66008	2.93266	3.4095	3.61812	3.27877	2.02732	2.88011	2.29091	2.34987	2.57446	3.01441	2.14996	1.94174	2.11796	2.20649
100038505	1.70141	1.86291	1.47465	1.57237	1.45656	1.4219	1.66586	1.58031	1.94162	2.11071	1.58141	1.50471	1.65059	1.75421	1.92861	1.60872	1.60274	1.64153	1.59071	1.65633	1.654	1.62892	1.53273	1.58629	1.53682	1.35335	1.63834	1.25335	1.39347	1.76503
100038519	2.06618	2.22186	2.36598	1.92041	1.89448	2.3726	2.40615	2.27906	2.50996	2.3558	2.61951	2.43109	2.9786	2.58551	2.19611	2.22615	2.15265	2.17866	1.86398	2.17286	2.63688	2.70281	2.56957	2.13481	2.37952	2.08788	2.00478	2.20551	2.1825	1.75337
100038525	1.8458	1.49037	1.36429	1.55949	1.645	1.75149	1.7424	1.56316	1.61117	1.9542	1.41932	1.50444	1.50776	1.89366	1.88008	1.62851	1.69073	1.70221	1.81814	1.59998	1.43365	1.57142	1.59883	1.60902	1.76675	1.35029	1.66945	2.0337	1.75441	1.62853
100038539	6.81647	7.11948	6.89817	6.98821	6.85909	6.94319	6.86842	7.0566	7.00929	7.14532	6.89112	6.90382	6.84534	6.84354	7.14472	6.52005	6.96806	6.94766	6.84038	6.88476	6.78231	6.6903	6.72352	6.8726	6.70042	6.69242	6.44148	6.61425	6.53348	6.51679
100038566	2.19338	2.27404	2.15406	2.27653	2.23974	2.13935	2.33376	2.3849	2.40854	2.46471	2.44834	2.27619	2.27213	2.14206	2.14033	2.19707	2.24187	2.16952	2.13163	2.18342	2.32414	2.34694	2.30318	2.17598	2.40619	2.17603	1.99435	2.10941	2.00256	2.38179
100038570	1.91882	1.83463	1.52382	1.74987	1.69523	1.55359	1.4877	1.58975	1.5222	1.48539	1.57272	1.32194	1.67301	1.4701	1.5417	1.79938	1.67774	1.61361	1.52018	1.7399	1.54409	1.82081	1.66018	1.37918	1.53304	1.59247	1.57937	1.4558	1.48298	1.61619
100038571	2.14717	1.63791	1.8012	1.6965	1.56078	1.73454	1.5245	1.46708	1.52186	1.67305	1.63323	1.6191	1.6355	1.65496	1.6931	1.58868	1.44066	1.82592	1.68761	1.55183	1.44449	1.53252	1.59125	1.69348	1.65661	1.69375	1.76206	1.7225	1.61725	1.60909
100038583	2.40934	2.36297	2.10008	2.22784	2.11279	2.12383	2.14797	1.8851	2.08732	1.82103	2.1915	1.95461	2.05895	2.11068	2.13255	2.07426	2.24862	1.8939	2.56136	2.01082	1.87038	2.01673	1.96036	2.08764	2.11439	2.10737	2.20118	1.93129	1.92757	2.00113
100038614	1.92573	2.05881	1.92557	2.15733	1.66924	1.97046	1.97771	1.92557	1.98534	2.16887	1.89059	2.04389	1.83362	2.12187	2.44122	1.94762	2.69758	1.98591	2.36913	2.33567	1.98517	2.18421	1.88696	2.14722	2.23684	1.83258	1.66083	1.86772	1.60968	1.90814
100038633	1.84573	1.6522	1.80655	1.44699	1.83382	1.71595	1.83029	1.98519	1.53322	2.07472	1.69333	2.07699	1.82759	1.78861	2.10811	1.81662	1.41252	1.62464	1.94776	1.60492	1.6677	2.03848	1.64208	1.55155	1.89339	2.06176	1.64839	1.91688	1.54606	1.60293
100038651	4.36988	4.34518	4.35237	3.92403	3.44361	4.48147	4.33612	4.33449	4.20652	4.37516	4.40418	4.44988	4.22323	4.36642	4.20734	4.09951	3.78859	4.10993	2.91939	3.74958	4.66084	4.57249	4.18461	4.12084	4.14732	4.33591	4.04346	3.76961	3.8743	3.49911
100038689	1.97112	1.78618	1.72803	1.69566	1.74427	1.71207	1.68153	1.6666	2.07462	1.80464	2.03329	1.7962	1.74449	1.64198	2.25211	2.10812	2.09756	1.90355	2.0356	1.7962	1.82013	1.98682	1.76607	1.95107	2.33971	1.89322	1.95757	1.89297	1.79748	1.68027
100038711	2.3579	2.52311	2.24297	2.13959	2.824	2.18421	2.46821	2.50634	2.38035	2.44259	2.3596	2.24968	2.06319	2.20195	2.01846	1.98972	2.3807	2.22862	2.0988	2.2926	2.28548	1.91472	2.2152	2.23963	2.16358	2.41085	1.98815	2.34734	2.02267	2.18867
100038743	1.58969	1.63608	1.67298	1.70958	1.65617	1.71366	1.82859	1.96704	1.69448	1.8793	1.81135	1.7778	1.622	1.74757	1.52008	1.78655	1.7571	1.53744	1.52773	1.80053	1.92813	1.68648	1.92085	1.88586	1.74208	2.07406	1.76235	1.3413	2.10271	1.87915
100039239	2.34504	2.25219	2.15072	2.35366	2.21104	2.04006	2.51697	2.73456	2.34268	2.25017	2.39701	2.37294	2.25492	2.38125	2.58263	2.30486	1.95338	2.1556	2.26827	2.00668	2.41936	2.21138	2.21017	2.41918	2.16209	2.10863	2.29527	2.23545	2.09457	2.12871
100039307	2.00491	1.92157	1.94348	1.97437	2.00205	1.95347	1.97836	1.93152	1.98239	1.75766	1.91909	2.04545	2.27374	1.91067	2.18671	1.90884	1.96465	1.73326	2.0338	1.90163	1.9306	1.7949	1.46197	1.94508	1.85493	1.7806	1.66823	1.34727	1.94456	1.61619
100039495	2.62728	2.53749	2.68315	2.57677	2.61074	2.22145	2.81318	2.5698	2.58989	2.5187	2.47989	2.57604	2.50773	2.77971	2.72725	2.44851	2.24365	2.50858	2.66802	2.48432	2.37706	2.15414	2.52799	2.44409	2.3594	2.46098	3.01386	2.34476	2.46756	2.6071
100039641	1.46142	1.35666	1.51923	1.38186	1.51723	1.5682	1.63303	1.48354	1.40815	1.66637	1.48894	1.58513	1.37084	1.25046	1.50869	1.47864	1.44313	1.65184	1.4299	1.51613	1.63722	1.3527	1.51748	1.48278	1.50222	1.84051	1.52003	1.51339	1.32352	1.44562
100039684	2.05087	2.38667	2.24693	2.51926	2.28442	2.13168	2.02781	2.06593	2.2455	2.17413	2.38448	2.26367	2.3687	2.36839	2.24499	2.17326	2.06501	2.49233	2.45254	2.34476	2.21622	2.27018	2.1545	2.18333	2.51117	2.34933	2.36267	2.3056	1.73763	2.2523
100039781	2.61688	2.36189	2.59562	2.48914	2.54247	2.48604	2.30381	2.62533	2.4205	2.25373	2.38143	2.51562	2.67077	2.5036	2.30173	2.8345	2.59658	2.57326	2.53129	2.73091	2.43842	2.30198	2.26251	2.23437	2.77777	2.49862	2.42139	1.97839	2.34422	2.33642
100039795	4.76754	4.40102	4.62142	4.33767	4.64179	5.05772	5.0614	5.59186	5.25422	5.5937	4.65254	4.07158	4.12077	4.04324	4.76664	3.54191	3.59171	3.62358	3.30941	3.61571	5.27639	4.73305	5.21739	5.35507	5.28674	4.47358	3.98163	3.29727	3.58034	4.40279
100039864	7.42415	7.66721	7.66297	7.97046	8.09526	7.75732	7.51253	7.39607	7.92496	8.04472	6.37958	7.42579	7.5181	7.4578	7.07285	8.35395	8.2679	8.36354	8.42999	8.72687	7.10921	7.44444	7.70939	8.03349	7.60856	5.95851	6.77064	7.62895	6.8998	7.13882
100039968	6.51901	6.30828	6.18953	6.58864	6.34714	5.90106	5.85772	5.86775	5.9104	5.92457	6.68031	6.58117	6.48333	6.48198	6.80514	5.9144	5.5959	5.70535	5.82754	5.69222	6.03282	6.09459	5.75417	5.91465	5.8839	6.93341	6.9389	6.31851	6.46884	7.11119
100040018	4.33279	4.47925	3.94852	4.58668	4.1409	4.08465	4.3961	3.82822	4.5104	4.56656	4.58003	4.24187	4.52198	4.90066	4.07359	3.55031	3.66707	4.13771	4.18191	3.9533	4.17995	4.36213	3.9021	4.34419	4.43742	3.93948	3.81039	3.84037	4.58454	4.23878
100040049	1.9941	1.68633	1.65257	1.78426	1.6697	1.74175	1.8822	1.89095	1.74007	1.95513	1.80451	1.76508	1.75126	1.70838	1.95319	1.7338	1.73027	1.5001	1.46836	1.6422	2.01411	1.73705	1.66018	1.73261	2.0037	1.66554	1.76029	1.64368	1.7449	1.85627
100040151	1.71212	1.60642	1.48144	1.8147	1.69254	1.75132	1.73881	1.3992	1.63378	1.70168	1.50536	1.59225	1.65276	1.34772	1.51266	1.57324	1.86893	1.86095	1.49911	1.80431	1.64458	1.48033	1.68875	1.51143	1.53304	1.60811	1.66873	1.68614	1.32454	1.69559
100040201	2.08791	2.10981	2.30471	1.90201	2.01968	2.20618	2.09304	2.40851	2.73086	2.09067	2.18511	2.17278	2.15981	1.95019	2.45021	1.83761	2.43514	2.17893	1.99495	1.99847	1.92651	2.1801	2.21288	2.11296	2.54268	1.85069	2.10928	2.17396	1.91939	2.10308
100040214	1.40437	1.38302	1.46813	1.42712	1.54499	1.63935	1.68562	1.73531	1.55288	1.83829	1.73451	1.49195	1.63808	1.38865	1.9219	1.41917	1.49326	1.57345	1.64711	1.51746	1.57719	1.83761	1.56701	1.7362	1.68573	1.51087	1.80773	1.66955	1.39297	1.5449
100040220	10.0535	10.314	10.3002	10.2636	10.553	10.5765	10.4502	10.5176	10.6264	10.5129	10.4057	10.5291	10.5307	10.676	10.6836	10.2814	10.5468	10.6308	10.4185	10.4817	10.288	10.6783	10.7605	10.5688	10.6945	10.3784	10.4608	10.8281	10.8369	10.5865
100040248	2.5277	2.45395	2.30647	2.49887	2.47956	2.65023	2.43542	2.46234	2.55642	2.35309	2.45272	2.48961	3.01552	2.30772	2.47023	2.46893	2.63893	2.53163	2.37492	2.55665	2.28238	2.37812	2.40392	2.37889	2.48254	2.67984	2.46652	2.49069	2.326	2.56864
100040268	1.64096	1.80468	1.7252	1.64036	2.01285	1.98567	2.26904	1.55224	2.12941	2.01997	1.92078	1.73377	2.12142	1.65686	1.64325	1.9848	2.04285	1.8039	2.04619	1.85391	1.86475	2.0981	1.9435	1.94823	2.48671	1.82274	1.58918	1.98849	1.68879	1.75387
100040294	1.33054	1.19911	1.2437	0.982881	1.14248	1.50168	1.18174	1.32686	1.61724	1.32745	1.34122	1.33781	1.18163	1.33299	1.9673	1.23488	1.40168	1.2929	1.11485	1.70945	1.14188	1.45343	1.20311	1.58294	1.31452	1.21636	1.29279	1.58997	1.29764	1.16707
100040297	5.44153	5.66851	5.97471	5.74825	5.96388	5.77049	5.90461	5.7689	6.17192	5.79619	4.81822	5.31017	5.73575	5.14725	5.6936	6.2656	6.28927	6.20548	6.08342	6.311	5.58983	5.72043	5.81703	5.76124	5.7786	5.0387	5.47367	6.01683	5.48996	5.5805
100040322	1.7186	1.8052	1.88708	1.74679	1.81427	2.03474	2.13586	2.27696	1.97039	2.36551	1.83694	1.93614	2.07297	1.93838	1.9475	1.93158	2.02086	1.6885	1.95327	1.96059	2.08955	1.9936	1.90444	1.86432	1.93985	2.20263	1.94525	1.62178	1.7215	2.15918
100040421	1.59793	1.69455	1.81124	1.84662	1.77951	1.49869	1.7103	1.46445	1.51752	2.01732	1.93201	1.59496	2.40571	2.07686	1.74845	1.75711	1.60492	1.58887	1.60492	1.87785	1.78831	1.9831	1.54265	1.4926	1.73629	1.59001	1.893	1.73314	1.48309	1.63959
100040447	2.50431	2.48422	2.3516	2.7143	2.55834	2.18813	2.29977	2.2825	2.44244	2.28012	2.81089	2.23617	2.59207	2.47691	2.31026	2.23445	2.53617	2.40018	2.61075	2.61929	2.4767	2.32522	2.35472	2.32236	2.15088	2.41162	2.38166	2.42408	2.51171	2.49841
100040462	6.1018	6.88496	6.91494	6.55452	6.82906	6.46766	6.66088	6.24435	7.69807	7.59553	5.68752	6.53291	6.11476	6.8709	5.36927	6.85457	6.95486	6.9117	6.6637	7.38472	6.49706	6.7907	6.65235	7.04819	7.55011	5.79937	6.41211	6.85409	6.78184	6.2555
100040465	2.55168	2.56092	2.40706	2.75237	2.41296	2.56743	2.31144	2.56662	3.08686	2.66177	1.9419	2.44	2.11541	1.99512	2.19228	2.50464	2.32879	2.44382	2.53982	2.86716	2.61004	2.62728	2.0039	2.46509	2.38303	2.19086	1.92617	2.08006	2.16326	2.24365
100040529	1.22719	1.44213	1.49811	1.75063	1.18544	1.17753	1.50955	1.61217	1.46496	1.34884	1.46518	1.62313	1.46611	1.48283	1.48348	1.49192	1.38397	1.62876	1.35403	1.42169	1.53064	1.67365	1.48396	1.73261	1.73772	1.61486	1.46128	1.53905	1.41291	1.38687
100040591	1.73615	1.77091	1.51297	1.64622	1.65779	1.62307	1.52831	1.45335	1.57152	1.49454	1.55911	1.31064	1.86124	1.80065	1.75859	1.75526	1.50407	1.44692	1.93303	1.51512	1.70737	1.82801	1.55185	1.79467	1.63212	1.71517	1.69618	1.86653	1.4857	1.36548
100040608	5.88599	5.95898	6.00812	5.81187	5.96932	5.98953	6.05079	5.94875	6.09455	6.18689	5.75919	5.62358	5.59892	5.40965	5.88059	5.94349	6.06027	6.09153	5.87924	5.94806	5.98497	6.41521	6.31444	6.04563	6.20199	5.29832	5.56516	5.90046	5.94167	5.83364
100040724	1.63927	1.76289	2.01549	1.8262	1.75283	1.99201	2.08985	1.8401	1.91264	1.89432	2.16172	1.75497	2.19695	2.10895	1.86503	1.84498	1.74166	1.88052	1.6679	1.67274	1.84109	1.70116	1.54967	2.07629	2.05923	2.12963	2.01962	1.68326	1.88041	1.85225
100040766	2.07383	1.8782	1.87055	1.99571	1.95432	2.14996	2.04511	1.94438	1.87252	2.04577	2.45654	1.81824	2.00959	2.02401	1.89447	2.18968	1.90265	2.02436	2.05293	1.96737	2.00623	2.00852	1.73796	1.90647	2.04546	2.02491	2.30335	2.04876	1.93668	2.12305
100040792	1.71637	1.76158	1.54339	1.69742	1.94015	1.73261	1.54781	1.85756	1.7511	2.28055	1.81869	1.51697	1.67633	1.67953	1.75546	1.66516	1.89145	1.71519	1.83998	1.78983	1.89854	1.89682	1.97281	1.91135	1.66799	1.88725	1.6337	1.78993	1.69788	1.76685
100040972	1.66644	1.62188	1.57023	1.59454	1.5573	1.64012	1.49155	1.64165	1.61865	1.68413	1.44214	1.77522	1.84415	1.56305	2.01035	1.41489	1.70904	1.87233	1.64636	1.65809	1.91245	1.70387	1.44049	1.71907	1.6428	1.62848	1.64036	1.86777	1.516	1.36548
100041194	3.47308	3.09253	3.19148	2.87157	2.9085	2.81411	2.67395	3.02811	2.47207	2.73561	4.04829	3.78024	3.14537	3.76672	3.58262	3.28183	3.31113	2.77447	2.97338	2.97321	3.02034	2.54432	2.98551	2.89329	2.53025	4.52168	4.59302	3.78955	4.65459	3.95372
100041241	2.0827	1.77229	1.91748	1.65628	1.74116	1.82259	1.91222	1.7678	1.76327	1.56868	1.87562	1.74606	1.98082	1.7826	1.71379	1.59074	1.75525	1.88791	1.78364	1.89324	1.60683	1.61813	1.79477	1.71502	1.86807	1.88925	2.03488	1.60751	1.94976	1.5921
100041290	1.50748	1.84762	1.74413	1.79151	1.92957	1.87476	1.59644	1.72992	1.74319	1.89163	2.01807	1.66184	1.74449	1.85148	1.63811	1.71882	1.90938	1.66347	1.68367	1.67716	1.48132	1.61434	2.06127	1.78118	1.65621	1.57698	1.92782	1.63647	1.84125	1.92309
100041294	8.17129	8.41891	8.54293	8.66813	8.66603	8.28127	8.20754	8.3392	8.37565	8.37263	7.94812	8.17891	8.19714	8.16696	8.43981	8.74412	8.78291	8.6083	8.80486	8.96776	8.06299	8.30501	8.47342	8.30171	8.31832	8.09143	8.19915	8.39465	8.10604	8.3129
100041347	1.3658	1.25375	1.53522	1.40184	1.26915	1.40353	1.64675	1.45502	1.39158	1.36162	1.61329	1.48576	1.4812	1.60978	1.61554	1.19547	1.27966	1.26516	1.47107	1.42262	1.52838	1.19245	1.28761	1.60302	1.7315	1.28704	1.55984	1.38044	1.24793	1.37339
100041979	1.36646	1.44483	1.87241	1.82992	1.63762	1.63805	1.85214	1.78124	1.4542	1.45344	1.94528	1.49162	1.56986	1.52979	1.63524	1.60149	1.54174	1.38849	1.63019	1.40487	1.54392	1.54346	1.53695	1.87441	1.51122	1.63524	1.64939	1.83445	1.42282	1.61619
100042069	9.02739	9.15902	9.22565	9.16239	9.12377	9.41584	9.21007	9.11307	9.14202	8.93722	9.06208	9.24735	9.18538	9.10167	8.91606	8.78595	8.86584	8.99426	8.78787	8.92123	9.0239	9.09185	9.3338	9.01888	9.0528	8.8295	9.07029	9.13682	9.03407	8.90067
100042125	1.45007	1.58794	1.31232	1.57808	1.69796	2.02085	1.68388	1.60119	1.55523	1.80075	1.82704	1.52056	1.57596	1.74432	1.93037	1.95759	1.4735	1.75835	1.71497	1.85766	1.90233	1.78806	1.45656	1.80049	1.78895	1.49605	1.69576	1.50968	1.80197	1.51797
100042132	1.53261	1.45655	1.55421	1.70715	1.60478	1.47193	1.72066	2.14989	1.69868	1.72285	1.53497	1.58513	1.74449	1.84551	1.68701	1.76454	1.67954	1.71912	1.62631	1.85536	1.69387	1.63175	1.50795	1.86517	1.99618	1.71686	1.8223	1.60558	1.65193	1.74103
100042150	1.53961	1.70408	1.59958	1.64426	1.60339	1.62162	1.68959	2.07814	1.67058	2.0811	1.70759	1.64396	1.6483	2.05126	1.56991	1.65603	1.58201	1.74796	1.61944	1.73771	1.47133	1.78926	1.52851	1.72088	1.73396	1.69863	1.65336	1.4663	1.67513	1.82207
100042165	4.72287	4.85398	5.45321	5.2137	5.30025	6.39637	6.37663	6.45588	6.36537	7.1377	6.14439	6.46141	6.40127	6.20303	6.15202	5.32194	5.70013	5.78181	5.4216	5.73878	6.22993	6.25942	6.75216	6.50832	6.79229	5.30962	4.91606	5.91742	5.70158	5.26319
100042178	1.39905	1.32196	1.36732	1.63788	1.49282	1.55665	1.63967	1.86195	1.66771	1.5606	1.52043	1.63676	1.75605	1.50904	1.53914	1.48353	1.53927	1.37496	1.40365	1.60052	1.54036	1.64502	1.39905	1.49192	1.36112	1.33004	1.49078	1.41332	1.46226	1.13826
100042179	8.75709	8.69728	8.8769	8.76094	8.80402	9.05324	8.89703	8.74195	8.74239	8.73703	8.77662	8.77955	8.76722	8.61209	8.56709	8.87588	8.66976	8.91926	8.71834	8.6962	8.86005	8.91405	8.97051	8.80017	8.74993	8.68031	8.83474	8.69189	8.75562	8.73334
100042194	1.67501	1.9081	1.7361	1.79263	1.8149	1.63124	1.51265	1.61043	1.51829	1.67544	1.68006	1.54966	1.83876	1.6231	1.52592	1.54093	1.54894	1.54107	1.74266	1.53171	1.71646	1.47933	1.56544	1.6976	1.55672	1.57197	1.3969	1.5304	1.35061	1.7873
100042198	1.83529	1.81755	1.78997	1.79797	1.59209	1.77161	1.9115	1.77499	1.722	1.88724	1.86714	1.74511	1.99418	1.80452	2.12728	1.76969	1.68048	1.7073	2.02978	1.58919	1.80746	1.87364	1.80573	1.85285	1.8977	1.98522	1.71455	1.99156	1.64873	1.77617
100042277	3.13279	3.06271	3.32848	3.34859	3.43254	3.26595	3.16996	3.42751	3.15824	3.43942	3.34292	3.24777	3.16602	3.05673	3.16943	3.25088	3.16602	3.16775	3.08822	3.44516	3.04701	2.91071	3.16602	3.28398	3.10731	3.27849	2.84733	3.04184	3.04937	2.96175
100042464	2.68129	2.82308	2.37687	2.47021	2.48632	2.21172	1.95818	2.00799	2.55572	2.29061	2.58224	2.53374	2.23119	2.46206	3.29251	2.36191	2.62401	2.09617	3.54165	2.23351	2.07686	1.87308	1.92547	2.10943	2.17945	2.58984	2.4972	2.29054	2.35687	2.42571
100042480	2.28944	2.31851	2.2601	2.17931	2.32343	2.36558	2.33242	2.31507	2.48	2.65553	2.35986	2.47767	2.57162	2.47646	2.62201	2.37012	2.18714	2.306	2.10672	2.23736	2.31417	2.43067	2.34822	2.42028	2.31687	2.43834	2.13461	2.15721	2.38674	2.4453
100042484	4.88042	5.28452	4.83254	5.1812	5.04514	5.09913	4.89767	4.75161	5.50163	5.09036	5.06717	4.86283	4.85334	4.94312	4.42168	5.11579	5.06632	5.00566	5.16296	5.20175	5.06608	5.13942	5.05298	4.94618	5.14697	5.69024	5.65956	5.83665	6.05343	5.19287
100042498	8.24392	8.4371	8.42575	8.1001	8.21265	8.37957	8.30113	8.31901	8.26023	8.23515	8.33373	8.19398	8.12253	7.99317	8.1453	7.93344	8.38826	8.11911	8.03832	8.01682	8.24165	8.19721	8.21102	8.24825	8.21158	7.98672	7.73854	7.98025	8.07081	7.80848
100042588	1.31053	1.50496	1.39299	1.52749	1.51056	1.45982	1.73487	1.75303	1.72688	1.49918	1.82637	1.66371	1.83355	1.85049	1.36029	1.51695	1.35873	1.49904	1.43591	1.58521	1.47539	1.42817	1.42103	1.44648	1.57925	1.6222	1.40746	1.77773	1.54558	1.71825
100042605	2.01567	1.95585	1.96484	2.10127	2.09504	2.18999	1.72572	2.03746	1.95413	2.16546	2.04245	1.78019	2.1876	1.62334	1.90382	2.15838	1.96518	1.81125	1.94347	1.96218	2.01585	1.75066	1.9514	1.84957	1.94505	1.77875	1.77342	2.04883	1.86987	2.05741
100042648	1.34803	1.32316	1.46813	1.37225	1.47381	1.50039	1.48312	1.4114	1.52378	1.57374	1.47884	1.6251	1.9811	1.41498	1.38015	1.46359	1.496	1.32554	1.22499	1.49936	1.73016	1.51613	1.47526	1.60211	1.44359	1.55098	1.48464	1.20319	1.5928	1.25539
100042958	4.59902	3.97975	4.27781	4.0927	4.51113	4.37161	5.0951	4.21464	3.84492	4.14727	4.60569	4.21426	4.06522	3.93185	3.19402	3.5098	3.47266	3.65583	3.4293	3.30266	4.64935	3.9715	4.29886	4.1242	4.03568	3.88521	3.3756	3.29481	3.27913	4.01253
100043040	4.1805	4.96134	4.91625	4.90056	4.85723	5.10629	5.1693	5.44465	5.46701	5.09788	4.45259	5.00396	5.59575	5.01211	5.28063	5.6411	5.38188	5.35847	4.98981	5.28297	5.24932	4.75448	5.4677	5.15429	5.1126	4.7788	5.00653	5.15417	5.00885	4.96226
100043057	2.4928	2.63791	2.60954	2.27798	2.58593	2.70081	2.65828	2.7322	2.56081	3.1609	2.6851	2.82477	2.56369	2.65223	2.78916	2.59405	2.9402	2.79029	2.77248	2.74323	2.75931	2.61584	2.51865	2.46212	2.65806	2.62318	2.48368	2.60297	2.2433	2.36712
100043072	1.1908	1.33026	1.33271	1.20003	1.29637	1.28801	1.327	1.61003	1.33065	1.43599	1.41249	1.24948	1.38773	1.50713	1.5132	1.27205	1.442	1.47577	1.26462	1.28741	1.25858	1.2525	1.3904	1.05064	1.23669	1.4161	1.41033	1.33091	1.38757	1.38376
100043133	4.59806	4.6501	4.63686	4.2557	4.57226	4.38022	4.7471	4.86497	4.20184	3.85962	4.49146	4.62497	4.57884	4.53623	5.07765	4.56452	4.26848	4.12492	4.30347	3.96454	4.43564	4.19643	4.42701	4.09281	4.48328	4.18777	4.49055	4.88135	4.90401	5.09656
100043189	2.75229	2.63591	2.63814	2.61038	2.58891	2.41918	2.77152	2.64153	2.47391	2.6769	2.94935	2.55088	2.77454	2.64046	2.8965	2.4618	2.44341	2.63606	2.45001	2.46403	2.40583	2.5368	2.88261	2.3707	2.8445	2.73963	2.77956	2.57936	2.27604	2.33474
100043213	1.53266	1.59899	1.72405	1.8664	1.40976	1.68998	1.8883	1.75079	1.76098	1.65575	1.83537	1.45354	1.7064	1.55847	1.71547	1.61488	1.8152	1.69272	1.56611	1.64899	1.62504	1.648	1.50302	1.5064	2.08456	1.56002	1.6087	1.8176	1.68365	1.40932
100043232	2.05918	1.90264	1.92911	1.75708	2.07241	1.7252	1.80717	1.88728	1.48397	1.89423	1.61779	1.69375	1.6342	2.00518	2.07793	1.91572	2.06388	1.64738	1.83003	2.01511	1.91942	1.57205	1.52787	1.5877	1.79048	1.73034	1.77964	1.69948	1.83569	1.86577
100043272	6.0023	6.06259	6.08836	5.9646	5.89219	5.85956	6.02706	6.08716	6.12278	6.0054	5.77283	5.80097	5.82585	5.69465	5.94678	6.13289	6.12	6.42839	5.90119	6.00982	5.82337	6.14901	6.12513	5.76998	6.20279	5.78444	5.87429	6.17326	6.13312	5.74562
100043305	1.49559	1.50509	1.35505	1.50315	1.45892	1.32422	1.34522	1.63636	1.50297	1.37958	1.68711	1.64735	1.42993	1.77928	1.62237	1.51591	1.60773	1.54566	1.39491	1.7842	1.90768	1.76386	1.66603	1.51454	1.66184	1.41078	1.63493	1.62013	1.57627	1.53069
100043315	1.57676	1.59398	1.90422	1.64734	1.61101	1.71661	1.82073	1.99096	1.76837	2.00525	1.76194	1.61664	1.98921	1.93704	2.22216	1.77296	1.65237	1.50914	1.69278	1.55267	2.17783	1.91089	1.7931	1.63056	1.87925	1.72798	1.82543	1.52818	1.98071	2.01954
100043332	1.89295	1.81373	1.64469	1.87254	1.73462	1.72178	1.79887	1.8034	1.75434	1.57537	1.79719	1.72865	1.90037	2.08331	1.97057	1.62218	1.8358	1.91199	1.7353	1.93899	2.0005	1.82995	1.43696	1.68421	2.08917	1.81505	1.88999	1.80737	1.7694	1.59942
100043335	1.48569	1.37164	1.43698	1.69484	1.58586	1.51322	1.77507	1.9554	1.83353	1.82776	1.7861	1.69799	1.77321	1.71112	2.06076	1.89438	1.89307	1.7763	1.72367	1.77078	1.68719	1.65799	1.67697	1.68379	1.83181	1.69809	1.59739	1.72213	1.87373	1.70621
100043364	1.68616	1.58591	1.66813	1.6822	1.77227	1.66634	1.72249	1.93374	1.80481	1.9542	1.75021	1.68797	1.52016	1.66136	1.63797	1.71554	1.77498	1.65616	1.75288	1.80053	1.71066	1.82084	1.77735	1.91131	1.76517	1.73069	1.83833	1.72707	1.51952	1.84258
100043424	2.12261	2.40727	2.14483	2.10598	2.07874	1.98251	2.20285	2.08214	2.12529	2.0593	2.27505	2.27207	2.15967	2.26709	2.25701	2.01396	2.28206	1.9424	2.11659	1.99978	2.00238	2.04443	2.10127	1.99513	1.9751	2.28914	2.25282	2.27275	2.34414	2.31081
100043468	5.94972	6.22173	6.48454	6.3428	6.55704	6.51632	6.62826	6.85363	7.46184	7.20499	6.15348	6.12396	6.27427	5.88319	6.69043	6.36618	6.64987	6.85991	6.68153	6.96714	6.46352	6.77122	7.00061	6.84073	7.06549	5.51486	6.0298	6.59199	6.20723	6.4187
100043489	4.66449	4.22169	4.22668	4.05269	3.94442	3.44709	3.46873	3.30426	3.18778	2.7162	3.86675	4.14897	3.89525	3.96165	3.86636	3.64781	3.43847	3.52736	3.63529	2.72788	3.95552	3.33265	3.62127	3.43473	2.97567	4.4547	4.23191	3.65632	3.76024	4.67044
100043597	4.31828	4.45672	4.3896	4.40462	4.42692	4.57858	4.86433	4.81922	4.81082	5.06725	4.19358	4.41797	4.53492	4.34835	4.39917	4.64298	4.74343	4.67792	4.6171	4.4397	4.42029	4.76141	4.63691	4.70444	4.75423	4.06755	4.138	4.53042	4.25249	4.50589
100043636	2.92048	3.43185	3.52845	3.27439	3.88746	3.58855	3.39731	3.3166	3.93876	4.03993	3.69751	4.47443	3.33083	4.66434	3.19684	3.84894	4.08885	4.34216	4.10839	4.23502	3.73148	3.73437	3.00743	3.97004	3.97943	4.05066	3.95808	3.90419	4.64616	3.79471
100043766	3.54286	3.79517	3.94648	3.641	3.85163	4.35725	4.21156	4.3522	4.19287	4.26517	3.42149	3.25378	3.72148	3.39707	3.80908	4.05577	3.98105	3.81843	3.63672	4.03157	3.85058	3.79141	3.75616	3.95418	4.22731	2.9211	2.81745	3.43841	3.46447	2.89517
100043772	2.27841	2.35526	2.28498	2.09214	2.28086	2.48264	2.37104	2.02007	2.46601	2.22138	2.5892	2.35486	2.02991	2.60741	3.28635	2.37729	2.50773	2.46804	2.2861	2.18841	2.09144	2.2943	2.31017	2.29382	2.35842	2.13809	2.53933	2.41298	2.65863	2.4761
100043812	1.53745	1.53807	1.29764	1.38232	1.44253	1.54097	1.36745	1.44406	1.42175	1.5639	1.45042	1.34358	1.62102	1.50877	1.41532	1.57262	1.56256	1.38777	1.59565	1.73025	1.71479	1.32971	1.40682	1.54039	1.35348	1.36966	1.69972	1.46549	1.32374	1.50123
100043911	2.85861	2.96028	2.88626	2.87414	2.79562	2.6527	2.70697	2.7076	2.69968	2.56868	2.97089	2.89034	2.66696	2.66339	2.75629	2.93441	2.78945	2.82875	2.93751	2.79473	2.71116	2.76339	2.75411	2.66807	2.61979	2.95464	2.86644	2.6269	2.77554	2.68474
100044509	3.03154	2.78915	2.821	2.49418	2.59617	3.1162	2.55068	2.00026	2.54971	2.475	2.36654	2.83459	2.65295	2.13646	2.21241	3.25139	3.38931	2.9628	2.66867	3.15181	2.59481	3.034	2.4918	2.54139	2.12073	2.3398	2.26198	2.73559	2.28646	2.27498
100044751	3.89654	4.30297	4.41416	4.08383	4.26508	4.43633	4.382	4.37786	4.96871	4.76723	4.15527	4.34426	4.2701	4.15951	4.19822	4.48157	4.3802	4.67259	4.4388	4.56185	4.24073	4.37334	4.57324	4.40474	4.62576	3.97604	3.82769	4.03811	4.29204	3.97642
100045066	3.52178	3.101	2.70681	2.83601	3.14984	2.70652	2.87537	2.38417	2.24534	2.91082	3.6377	2.97138	3.08209	2.703	2.11363	3.53219	2.82253	3.15377	2.89577	2.86642	3.32639	3.24176	2.56571	2.49642	2.42522	3.19272	2.39496	2.40612	2.54322	2.75074
100045469	2.26661	1.93021	2.1167	1.89109	2.31965	2.04637	2.06706	1.83788	1.93087	2.0582	1.99633	2.20052	2.0035	2.01397	1.84163	1.79158	1.99453	1.81425	2.07693	2.25309	2.1704	1.94749	1.89477	2.00214	2.18848	2.32975	2.05682	1.9438	1.95462	1.59939
100048658	1.5212	1.70952	1.54533	1.72045	1.65031	1.66465	1.73323	1.49309	1.53754	1.63054	1.65709	1.75044	1.69148	1.42236	1.64598	1.39597	1.67005	1.72532	1.96101	1.46349	1.4542	1.65733	1.64372	1.53564	1.53304	1.70834	1.62624	1.57454	1.57933	1.52387
100048701	1.60757	1.75382	1.79792	1.72172	1.72932	1.87733	1.96647	2.33365	1.88688	1.66588	2.13125	1.85291	2.00904	1.7591	1.91184	1.89074	1.4108	1.9064	1.91739	1.95661	1.91203	1.71617	1.56982	1.98924	2.19226	1.77	1.9294	1.88938	1.79347	1.64716
100049161	2.1714	2.13636	2.21999	2.17605	2.35737	2.29239	2.08967	1.88474	2.16762	2.22121	2.01583	2.25463	2.11124	2.16798	2.26193	2.25694	2.00438	2.2133	2.06447	1.99746	2.41789	2.19029	2.1371	2.129	2.09564	2.06447	2.23095	2.0517	2.06306	2.03806
100061	1.56976	1.4806	1.36875	1.41446	1.45646	1.68472	1.71191	1.65744	1.63741	1.61076	1.5105	1.46704	1.7266	1.52963	1.66744	1.38835	1.50921	1.67203	1.55312	1.5101	1.568	1.51689	1.66043	1.69622	1.72395	1.57072	1.58401	1.54399	1.58298	1.44001
100066	2.63145	2.70263	2.59749	2.44471	2.23943	2.67802	2.70574	2.50923	2.77436	2.8485	2.40743	2.56009	2.7509	2.36741	2.70582	2.61938	2.5152	2.8661	2.55091	2.37775	2.74265	2.89774	2.79121	2.58373	2.52292	2.33619	2.70793	2.81008	2.65563	2.58065
100072	1.73324	1.55592	1.67245	1.67489	1.7072	1.69716	1.58692	1.49457	1.47488	1.87689	1.78289	1.63878	1.60203	1.72835	1.87919	1.50881	1.6101	1.64809	1.58936	1.80389	1.68009	1.78673	1.63451	1.68343	1.66524	1.88488	1.60498	1.48837	1.7668	1.97485
100073351	5.06901	5.25874	5.57062	5.13031	5.62875	5.60273	5.59504	5.86683	6.12797	5.96823	4.73905	5.40024	5.2944	5.19964	5.66322	6.36584	6.29139	6.31415	6.2726	6.04658	5.2787	5.89598	6.15634	5.81617	5.94082	4.7873	5.04636	5.96123	5.55589	5.74721
100087	7.81727	7.87947	8.27692	8.03086	8.18446	7.81614	7.84591	7.95821	8.36093	8.41753	7.29835	7.61922	7.65342	7.48979	7.92377	8.51514	8.49544	8.63902	8.51653	8.67009	7.63778	7.88947	8.32168	8.29712	8.40731	7.3174	7.53653	8.05073	7.65393	7.75107
100088	5.02117	5.31978	5.1537	5.14561	5.29761	4.99081	5.01087	5.11421	5.08935	4.94163	4.70139	4.80514	4.99555	5.02748	5.45324	5.92723	5.94498	5.6595	5.81285	5.58155	4.41448	4.94635	5.34199	5.20737	4.98995	4.70695	5.13176	5.57589	5.3752	5.29462
100090	4.74538	4.54572	4.94734	4.94911	4.54378	4.54499	4.45502	4.40915	4.53499	4.0461	4.71134	4.55338	4.56178	4.57777	4.56018	4.68607	4.97048	5.1096	5.05573	5.04551	4.13368	4.09358	4.3612	4.54348	4.32625	4.29583	4.4844	4.31177	4.1446	4.55098
100101484	2.57094	2.51066	2.50491	2.40594	2.60233	2.12335	2.19047	2.39756	2.20519	2.3482	2.23451	2.34827	2.34062	2.22158	2.09345	2.39886	2.25402	2.26646	2.57926	2.61592	2.16402	2.09802	2.03717	2.27989	2.24349	2.51558	2.24259	2.00466	1.92255	2.24365
100102	6.27963	6.42415	5.96507	5.91023	6.32727	6.74111	6.69973	6.56076	6.30303	6.44825	6.33062	6.30196	6.20832	6.50557	5.4098	5.84694	5.72189	6.14754	5.88779	5.51172	5.99141	6.4245	6.17193	6.37562	6.56002	6.23637	7.02386	6.73823	7.39911	6.21955
100113398	3.63023	3.7655	3.81816	3.79915	3.90362	3.25609	3.29299	3.06178	3.10059	2.96698	2.96942	3.27905	3.45372	3.21338	2.88648	4.04986	4.22713	3.93401	4.03517	4.17207	3.71766	3.47889	3.23358	3.44861	3.03496	3.2901	2.98161	3.30444	3.49956	3.24156
100121	7.91301	7.73815	7.87521	7.8192	8.1906	7.92803	8.25743	8.00341	8.11765	7.81108	7.92945	8.0318	7.93683	7.85843	7.54201	8.03106	7.94729	7.81394	8.01357	8.08883	8.02505	7.81576	7.92789	7.76083	7.8401	7.76281	8.00576	7.83624	7.72302	7.89406
100123473	4.32838	4.581	4.66954	4.48688	4.71588	4.75021	4.48443	4.10263	4.47739	4.0186	5.13003	4.73253	4.64893	4.52078	6.15533	5.75341	5.77039	5.05423	5.7493	5.17838	4.67776	4.46993	3.5875	3.67097	4.22686	4.08358	3.71399	3.68912	4.02478	4.36736
100124661	1.48369	1.37745	1.40328	1.37768	1.38797	1.43236	1.55364	1.46388	1.59023	1.35675	1.46892	1.4391	1.46322	1.44855	1.41982	1.53385	1.50906	1.28601	1.42051	1.41732	1.46994	1.43882	1.45842	1.3957	1.54926	1.29473	1.42778	1.42818	1.29037	1.47833
100124678	1.90729	2.02456	1.88405	1.88711	1.6947	1.86629	1.90666	1.86195	2.25833	1.78593	1.92457	1.95091	2.31183	2.09264	2.10619	1.88174	2.01513	1.95048	2.21989	1.97506	2.18715	1.9026	1.96744	2.01072	2.30997	2.60735	1.99238	1.82506	1.98706	2.27393
100125255	2.1269	1.83463	2.10852	2.08415	2.07272	2.19238	1.99447	1.7413	2.0993	2.05464	2.14212	2.09142	2.36051	2.07686	2.04457	2.10794	2.4872	2.2535	1.44748	1.85037	2.24802	2.0486	2.00824	1.9034	1.88951	2.56904	1.8676	2.11559	1.85688	2.1565
100125256	1.73349	1.72584	1.79888	2.1255	2.00923	1.52952	1.61319	1.64183	1.73354	1.76755	1.71171	1.76748	1.90288	1.58812	1.68706	1.76193	1.84704	1.69086	1.85789	1.79847	2.02043	1.91995	1.67987	1.78148	1.92256	1.72846	1.55477	1.85045	2.1153	1.41715
100125263	7.29367	7.32324	7.17377	7.19972	7.36857	6.14024	6.6369	6.22984	6.62138	6.38139	5.74515	6.47828	6.57198	6.15175	6.93231	7.12251	6.33623	6.85257	7.14449	6.90946	6.83801	6.61022	6.02124	6.49112	6.16596	6.37935	5.99633	5.769	5.53689	6.09454
100126226	2.41789	2.36259	2.46195	2.46639	2.2118	2.56566	2.54524	2.36637	2.38035	2.48562	2.7051	2.35179	2.43499	2.60889	2.60821	2.38404	2.58552	2.35361	2.60531	2.32762	2.22985	2.20556	2.41981	2.50699	2.42802	2.39505	2.35223	2.39221	2.6046	2.47453
100126229	2.03188	2.10438	2.05686	2.00675	2.00223	1.97796	1.94148	2.07383	1.77027	1.97546	2.30076	2.08479	2.21321	2.07686	2.00757	1.88989	2.08136	1.84901	1.81368	2.1696	1.76905	2.10627	1.66018	1.97119	2.168	2.13498	1.91916	1.66613	1.8139	1.76039
100126242	1.57963	1.71677	1.71833	1.92189	1.40851	1.65498	1.69054	1.64546	1.48874	1.66294	1.70384	1.59939	1.68104	1.50724	1.71457	1.84715	1.78486	1.73401	1.85934	1.74421	1.68466	1.67245	1.68428	1.58224	1.76792	1.73052	1.54077	1.53972	1.47793	1.39728
100126243	2.1725	1.89412	2.01631	2.04954	1.90776	2.17114	2.03711	1.73832	2.05906	1.88926	1.88454	1.94033	1.88456	1.93209	1.91738	2.0078	1.94578	2.13831	1.91624	2.15697	1.9306	1.8276	2.01749	2.13335	1.89347	2.09833	1.92058	2.23772	2.00056	1.78737
100126244	1.74516	2.06501	1.73004	1.68652	1.71053	1.66094	1.66229	1.82694	1.89546	1.79045	1.49679	1.7997	1.61076	1.81073	2.32572	1.91476	1.72704	1.75535	1.88832	1.86733	1.68869	1.9779	1.93657	1.72201	1.65706	1.74439	1.73734	1.82109	1.78187	1.81258
100127111	4.89198	4.94029	5.19493	4.91901	5.08176	4.93612	4.86809	4.69607	5.01909	4.77186	4.4933	4.49606	4.55619	4.54279	4.81286	5.68635	5.86752	5.42711	5.49807	5.7042	4.69529	4.62606	5.15226	4.71565	4.85487	4.62465	4.68079	4.94399	4.80524	4.80632
100129	2.23752	2.57921	2.49292	2.59944	2.45034	2.6087	2.39444	2.21496	2.06874	2.2655	2.30151	2.45505	2.24628	2.71589	2.43608	2.58523	2.5415	2.53583	2.75814	2.21213	2.35792	2.55941	2.13734	2.26057	2.19365	2.53258	2.51274	2.53118	2.14397	2.23548
100141474	1.56468	1.78554	1.69537	1.42532	1.69789	1.61428	1.81519	1.74942	1.63947	1.87027	1.48274	1.39086	1.51226	1.8629	1.65591	1.8291	1.72677	1.58677	1.42132	1.78752	1.61016	1.64012	1.57753	1.59977	1.60864	1.7176	1.59713	1.59326	1.49991	1.61619
100163	8.24663	8.02589	7.95226	8.00951	7.87439	7.97855	7.9838	7.95656	7.7254	8.0082	8.79325	8.07021	8.13629	8.01791	8.23475	7.80592	7.7252	7.69063	7.94696	7.55723	8.34221	7.99535	7.87924	7.81589	7.93239	8.836	8.46727	7.92515	8.2444	8.4626
100165	1.78275	1.39451	1.54463	1.57261	1.75535	1.59398	1.86953	2.19426	1.40548	1.95523	1.61088	1.69252	1.64117	1.74872	1.75962	1.58586	1.66369	1.47828	1.60935	1.56046	2.07686	1.77456	1.54581	2.07707	1.70882	1.79071	1.45072	1.7887	1.57707	1.77137
100169874	1.69294	1.63558	1.89204	1.83607	1.64912	1.90679	2.01166	1.85539	1.79223	2.25656	1.86005	1.71018	1.8932	1.64878	2.07595	1.87542	2.12479	1.96753	2.25725	1.92903	1.8317	1.85058	1.90138	2.34401	1.89239	1.79183	1.98104	2.10319	2.00873	1.8995
100169878	2.03371	2.24453	2.36529	2.51069	2.55204	2.29773	2.31631	2.29724	2.0764	2.26767	2.50982	2.40004	2.59469	2.42233	2.12467	2.53411	2.42623	2.22862	2.48162	2.38035	2.19746	2.39976	2.03235	2.18785	2.43025	2.43796	2.20837	2.24015	2.2396	2.38924
100169	6.92954	6.90632	7.0923	6.99655	7.0104	6.88203	7.09637	7.16886	7.16211	7.19118	6.97815	6.81947	6.98505	6.83393	7.08436	6.91924	7.00048	7.03051	6.89578	7.10663	6.81038	6.90173	7.05801	7.0629	7.10672	6.70446	6.86029	7.04337	6.79887	7.03964
100177	5.08066	5.31228	5.46286	5.26597	5.35006	5.29188	5.13786	4.96734	5.35619	5.30344	5.00863	4.98811	5.03985	5.07386	5.7856	5.88688	5.76237	5.63412	5.98141	5.53701	5.12131	5.17064	5.46162	5.2751	5.35099	5.04829	5.33033	5.49082	5.53452	5.81191
100182	2.58185	2.60373	2.41208	2.91245	2.48044	2.38285	2.51439	2.32618	2.65194	2.61827	2.50593	2.73899	2.27956	2.6036	2.25097	3.09165	3.11146	2.50328	3.30905	3.0978	2.27233	2.49569	2.38927	2.50401	2.59923	2.42066	2.7528	2.47915	2.6317	2.39207
100198	10.2428	10.1271	9.9089	10.0993	10.1251	9.99748	9.9806	9.65743	9.43481	9.5529	10.2515	9.99177	9.9608	10.0935	9.97549	8.91946	9.10686	8.95696	9.17351	9.09161	9.84047	9.50027	9.33584	9.77312	9.4614	10.0558	9.85868	9.27168	9.57291	9.80765
100201	6.83611	6.85262	7.12141	7.07833	7.14782	7.311	7.25975	7.34452	7.27798	7.38112	7.04657	6.95827	7.26675	6.91395	7.20263	6.74207	6.66652	7.00029	6.76648	6.78335	7.05648	7.04186	7.07106	7.15982	7.26401	7.03429	7.02771	7.28961	7.183	7.28442
100206	5.55486	5.61289	5.80781	5.70951	5.6346	5.52125	5.51166	5.46773	5.8195	5.64134	5.3312	5.34136	5.3536	5.02146	5.40777	5.81712	6.05371	6.0111	5.81641	5.97508	5.43651	5.45372	5.73448	5.72838	5.75272	5.028	5.23611	5.43224	5.52072	5.63563
100210	6.47893	6.62119	6.76077	6.74824	6.79458	6.5938	6.875	6.96441	6.97926	6.94139	6.1969	6.33809	6.62144	6.21763	6.54843	7.02803	7.0256	7.1322	7.01674	6.94784	6.58609	6.81812	6.78348	6.67589	6.75997	5.68118	6.38178	6.86733	6.55934	6.55068
100213	5.98291	6.17164	5.94038	5.67701	5.73909	5.83386	5.66067	5.99106	6.20709	6.29958	5.03692	5.32625	5.54814	5.63402	5.92027	6.88881	7.13418	6.72748	6.50382	6.82018	5.54325	5.84112	5.98154	6.19881	6.21839	5.34347	5.67261	6.12623	5.82374	5.75771
100216343	2.77405	2.48196	2.45809	2.59938	2.36999	2.44855	2.13084	2.28485	2.00571	2.0724	2.5875	2.54432	2.11497	1.80168	2.31242	2.26149	2.02105	2.49699	2.13675	2.06828	2.34337	2.52314	1.96271	2.36156	2.41108	2.13059	2.19361	2.32342	1.74644	2.06843
100216537	7.41668	7.83503	7.17871	7.5644	7.41012	6.57213	6.44073	6.67763	6.7601	6.51181	6.59333	6.69594	6.86915	6.72793	6.28934	6.88729	6.9547	7.16711	7.38591	7.67268	7.21291	6.92316	6.53163	6.75932	7.08631	5.66295	6.03774	6.42595	6.21336	5.99475
100226	8.40164	8.4784	8.52211	8.37289	8.29488	8.5165	8.47018	8.40476	8.50022	8.43062	8.15731	8.32808	8.24953	8.18447	8.42476	8.75435	8.54235	8.6163	8.56496	8.55392	8.31559	8.41189	8.45836	8.45075	8.29452	8.49839	8.47129	8.65308	8.45622	8.42959
100270744	1.11289	1.35294	1.23351	1.13089	1.32629	1.29215	1.3122	1.51385	1.43968	1.6497	1.28341	1.57186	1.42507	1.45414	1.23093	1.42026	1.24538	1.12523	1.41943	1.29954	1.64748	1.66165	1.29431	1.0017	1.24351	1.35321	1.2211	1.26513	1.33355	1.59097
100273	9.15117	8.98439	8.99433	9.06246	9.01901	9.0634	8.98448	8.87992	8.62699	8.68737	9.39158	9.26048	9.13572	9.28031	9.03294	8.43959	8.32322	8.33568	8.39546	8.20195	9.08521	8.98872	8.79429	8.80979	8.76423	9.45703	9.37459	8.87918	9.09487	9.09385
100302594	6.13516	5.80495	5.96899	6.0498	6.17086	5.85613	5.51197	5.7477	5.89638	5.95883	5.26147	5.37998	5.79766	5.56381	5.78157	6.2409	6.18699	6.36142	6.64109	6.7571	5.93447	6.09572	5.81327	5.91944	5.76578	5.08931	5.24019	5.66672	5.34251	5.44992
100302688	1.88549	1.76931	1.74184	2.10549	1.71942	1.526	1.94967	1.59863	1.5821	1.52385	2.08695	1.73788	1.91248	1.53244	1.75859	1.65556	1.67954	1.97025	1.61794	1.68799	2.22862	1.76635	1.44092	1.73261	1.72222	1.80827	1.76548	1.89453	1.80276	1.43122
100303645	1.40656	1.6034	1.41114	1.48831	1.45658	1.49971	1.49011	1.8975	1.8306	1.70771	1.21808	1.85286	1.47873	1.91199	1.58031	1.23831	1.56447	1.51831	1.51869	1.74035	1.30149	1.40512	1.51468	1.46584	1.53304	1.75859	1.47723	1.49478	1.45204	1.972
100317	5.02442	4.71935	4.6571	4.7579	4.59974	4.56956	4.84666	4.69246	4.27833	4.01095	5.32931	4.9956	4.92714	4.97015	4.85755	4.85167	4.58559	4.29942	4.63021	4.17573	4.95348	4.86454	4.57562	4.67937	4.47984	5.19182	5.04461	4.60264	4.47562	4.97765
100336	5.92347	5.9068	6.28331	6.08554	6.35465	5.81103	5.97447	6.03673	6.36686	6.02534	5.6052	5.79783	5.64716	5.74102	6.14036	6.38837	6.35949	6.52895	6.45027	6.31334	5.63185	5.97676	6.23681	5.95418	6.01386	5.55962	5.90576	6.2071	6.03339	6.01677
100340	3.17933	3.25112	3.15067	2.94564	3.26054	2.71748	3.09905	2.77848	2.94762	2.62822	2.80563	2.92356	2.58534	2.82027	3.00541	2.6056	2.88156	2.64177	2.58313	2.82927	3.30605	2.88634	2.76167	2.62113	2.84433	2.83918	2.52182	2.2414	2.72311	2.41363
100342	1.76736	1.89817	1.79416	1.78315	1.71193	1.65681	1.82227	1.96578	1.76928	1.77953	1.6611	1.70447	1.74449	1.85862	1.70522	1.93093	1.81333	1.77087	1.85913	1.85005	1.69935	1.75185	1.63096	1.60523	1.9703	1.74305	1.84255	1.63612	1.79568	1.74695
100379607	1.80974	1.75047	1.8989	2.14545	2.08314	2.04202	1.93077	2.05548	1.99445	1.94186	2.1865	2.35345	2.21302	2.22399	2.29585	2.13273	1.90368	2.13287	1.98063	1.931	2.06416	2.1987	2.05547	2.04894	2.08682	1.90257	2.1691	1.95386	1.81662	1.84732
100380944	1.4019	1.4034	1.45463	1.29196	1.39158	1.49869	1.63031	1.50058	1.42077	1.25774	1.58713	1.30972	1.46519	1.15478	1.56828	1.42257	1.37249	1.43127	1.38832	1.31296	1.44075	1.51324	1.60922	1.59536	1.69662	1.60463	1.29393	1.44101	1.30972	1.42054
100382	3.91727	3.69669	4.43271	4.07081	4.42386	4.25683	4.83975	4.3335	4.82577	4.35083	3.772	4.17994	4.48803	4.02007	3.98028	5.20339	4.89353	5.00462	4.44026	4.94986	4.26844	4.28703	5.00304	4.28528	4.37839	3.5766	4.1966	4.82158	4.34719	4.10317
100383	7.22715	7.27976	7.21708	7.23993	7.2889	7.14377	7.17075	7.25137	7.29565	7.24606	7.12346	7.13696	7.16836	7.24963	7.08021	7.15434	7.20868	7.59573	7.39101	7.29742	7.17391	7.00477	7.08026	7.20133	7.26892	6.88553	6.92115	6.92078	6.89624	6.96669
100415785	1.36645	1.30686	1.47338	1.73744	1.43459	1.4234	1.65408	1.40424	1.43273	1.48323	1.59331	1.58513	1.49431	1.74503	1.29537	1.43119	1.47364	1.53038	1.46958	1.49107	1.38351	1.38595	1.35385	1.43495	1.71668	1.45358	1.36645	1.31661	1.50141	1.59334
100434	5.74948	5.56232	5.45052	5.52563	5.18927	5.36268	5.34833	5.22891	5.21004	5.13446	5.5795	5.40107	5.20889	5.60907	5.126	5.60642	5.3867	5.18372	5.26373	5.35165	5.64872	5.18421	5.29531	5.20737	5.21242	6.07335	5.56165	5.26535	5.39803	5.40208
100465	4.90839	5.1484	5.10611	5.15579	5.12813	4.90283	4.96673	5.19976	5.39216	5.38967	4.75941	4.61627	4.94358	4.98766	5.07536	5.69067	5.96365	5.86008	5.53284	5.80206	4.73998	5.00685	5.09443	5.05896	4.84446	4.73908	4.48083	5.23023	4.90172	4.91788
100470	2.46229	2.44186	2.25117	2.28086	2.27047	2.33082	2.20224	2.10327	2.20519	2.11071	2.21235	2.37671	2.42611	2.35006	2.03237	2.41303	2.61725	2.33137	2.41885	2.60684	2.08428	2.06849	2.05753	2.46315	2.0704	2.54469	2.39918	2.3641	2.38116	2.2328
100473	1.59204	1.72538	1.55814	1.58586	1.54208	1.59443	1.53789	1.56256	1.69452	1.74834	1.7672	1.82227	1.42615	1.69511	1.69006	1.74384	1.53788	1.47438	1.55574	1.68475	1.71648	1.60741	1.89454	1.84326	1.53304	1.44856	1.40716	1.63141	1.65476	1.59984
100494	8.62858	8.84541	9.1159	8.96644	9.23468	9.24901	8.98915	9.74721	9.66692	9.73839	7.97519	8.55695	8.8122	8.55141	9.36384	9.79704	9.8111	10.0064	9.70015	9.84112	8.86782	9.17795	9.61727	9.75035	9.62484	8.63814	9.17734	9.98963	9.6399	9.74088
100502590	2.15564	2.28988	2.42709	2.10885	2.48741	2.38721	2.3693	2.31016	2.44623	2.79545	2.39338	2.33954	2.46984	2.38379	2.40792	2.29471	2.36874	2.5102	2.18117	2.6679	2.37283	2.42899	2.41983	2.55787	2.36083	2.57152	2.32375	2.26065	2.2396	2.14931
100502591	4.35849	4.36838	4.3526	4.47132	3.90708	3.92388	3.88044	4.18244	3.92771	4.14954	4.95212	4.1061	4.13715	4.22832	4.12642	4.28872	4.26085	4.03898	4.31245	3.92365	4.16448	3.95909	4.30946	4.02183	4.04484	4.4431	4.32526	4.17318	4.19254	4.11772
100502594	4.94979	4.07457	4.31343	3.95614	3.76339	4.40943	4.1057	4.30638	4.24686	3.81821	3.87727	3.93307	3.30833	4.0679	3.43393	4.80444	4.7757	4.05794	4.16356	4.17425	4.34542	4.96493	3.85111	3.98139	3.98425	4.39191	4.42975	4.2058	4.40302	4.19783
100502602	1.82955	1.5846	1.7448	1.70835	1.67853	1.67088	1.80942	1.8278	2.14283	1.67707	1.56211	1.58475	1.74449	1.57975	1.92993	1.59547	1.53307	1.40427	1.82129	1.90024	1.9306	2.06446	1.87495	1.49509	1.46738	1.87495	1.55626	1.63403	1.75757	1.83219
100502619	2.75885	2.33206	2.37639	2.36509	2.31136	2.58586	2.33792	3.42569	2.7825	2.64095	2.53104	2.46961	2.89134	2.90781	2.91761	2.75499	2.79421	2.84406	2.52481	2.83625	3.56292	2.72279	3.26588	2.79222	2.47193	3.51582	2.25771	2.33107	3.01137	2.70243
100502624	1.70727	1.86602	1.82423	1.8428	1.82481	1.88003	2.10354	2.05375	1.99372	1.61209	2.09959	2.14863	2.45175	1.59504	1.71854	1.73621	1.83213	1.7137	1.88549	1.76238	1.49483	1.89629	1.86293	1.90429	2.1414	2.07184	1.97813	2.02509	1.78395	2.091
100502627	1.66613	1.681	1.84797	1.88146	1.94155	1.66083	1.89391	1.88281	2.05328	1.81185	1.73476	2.05313	2.22413	1.67929	1.75186	1.7392	1.67002	1.75101	1.6833	1.95887	1.85986	1.75733	1.65954	1.65406	1.89139	1.71766	1.9097	1.57546	1.42726	1.68237
100502649	1.79218	1.94007	1.68727	2.02451	1.80011	1.70413	1.89178	1.80571	1.66563	2.0179	1.84951	1.65775	1.82346	1.78133	1.79821	1.83213	1.62316	1.92301	1.90429	1.8537	2.02262	1.65773	1.63603	1.91495	1.73772	2.0433	1.964	1.70001	1.57581	1.99108
100502665	1.99683	1.87831	1.72045	2.03465	1.98524	1.78384	2.021	1.98078	1.95058	2.01726	1.82356	1.93245	1.88655	1.9701	2.01412	2.084	1.81978	1.80895	1.88976	1.88451	1.70298	1.8606	1.72789	2.04405	2.08877	1.80069	1.92197	1.79567	1.61333	1.7863
100502668	5.89608	5.82067	6.40594	5.63038	5.45159	6.13136	6.23808	6.54871	6.38298	6.38452	6.03953	5.89532	6.04042	6.10825	6.57851	6.32503	6.38055	6.13405	5.75413	6.01124	5.93202	6.14257	6.32108	6.122	6.15726	6.20065	5.91022	6.44318	6.1681	6.26244
100502669	2.63019	2.48759	2.39864	2.87966	2.4786	2.42444	2.79987	2.79776	2.53691	2.24567	2.98678	3.22431	2.70491	3.25489	3.00553	2.29314	2.38209	2.36762	2.64521	2.41523	3.18622	2.83062	2.28801	2.97425	3.20536	3.24975	2.96377	2.90834	2.95846	2.83388
100502675	1.99984	1.96149	1.7574	1.94548	2.03505	1.732	1.78533	2.162	1.83037	1.72593	1.70316	1.58513	1.82903	2.22504	2.20868	1.76454	1.92299	1.93706	1.79936	1.62449	1.67486	1.63924	1.63058	1.43124	1.56066	1.79861	1.84682	1.96776	2.11855	1.84282
100502679	2.16263	1.58586	1.82535	1.7811	1.81071	1.86457	2.13975	2.13555	2.00843	1.94323	2.20735	2.05584	2.04534	2.37631	2.30375	1.86595	1.70143	1.79384	2.05097	1.78449	2.32787	2.12521	2.05325	1.99763	2.16764	2.25067	2.01121	2.20559	1.93678	2.15951
100502684	2.0254	1.8221	1.89297	1.86432	1.89529	1.86128	1.93701	1.89397	1.78125	1.88489	1.83288	1.76407	1.76966	2.14156	2.05935	1.80109	1.80807	1.69994	1.76681	1.74462	1.79731	1.79275	1.84036	1.77373	1.69116	2.03645	1.71329	1.71325	1.82991	1.88823
100502687	2.86501	3.13647	3.35975	2.91414	2.92441	2.55874	2.91995	3.04865	3.4341	2.90851	2.54697	2.94761	2.95869	2.28678	2.46297	3.12371	2.86624	3.5169	3.13308	2.80365	2.97027	2.99727	3.13523	2.93169	2.93522	2.90546	2.62991	2.48636	2.77738	3.01919
100502694	1.74203	1.84633	1.98348	1.52991	1.63837	1.85532	1.5044	1.65602	1.91838	1.73338	1.77609	1.80439	1.75551	2.23079	1.82048	1.39703	2.01235	1.70793	1.79939	2.0578	1.78754	1.87795	1.87157	2.22405	1.81682	2.03382	1.88251	1.90965	1.83463	1.94266
100502695	3.16103	3.6247	3.3621	3.31639	3.52406	3.33919	3.13039	3.02855	4.03615	3.64874	2.83163	3.1208	3.58529	2.95446	3.59091	3.41631	3.36036	4.35175	3.94702	3.93414	3.04228	3.04787	3.69117	3.57229	3.70518	3.30817	3.11928	3.59321	2.94175	3.44819
100502698	5.13554	4.95652	4.79704	4.87804	5.02307	4.5793	4.73475	4.66308	4.55368	3.94337	4.79401	4.58277	4.34279	4.62355	4.46993	5.06562	4.82298	4.73768	4.83479	4.51869	4.32965	4.10269	4.69133	4.40783	4.51778	4.76858	4.84857	4.69575	4.69052	4.69774
100502705	2.04924	2.00168	2.09916	2.05015	1.79204	1.93288	2.21852	2.04013	1.67496	1.63276	1.91192	1.99676	1.90063	1.80831	1.87597	1.94333	2.17189	1.72153	1.72522	1.8969	1.85643	1.86924	1.73282	2.00508	1.71706	1.96832	1.80731	1.71884	2.09152	1.90426
100502711	1.68199	1.53678	1.57221	1.41201	1.44304	1.55012	1.44068	1.60535	1.96821	1.4512	1.63165	1.54977	1.68278	1.55107	1.60714	1.56813	1.54418	1.59622	1.58383	1.55542	1.46658	1.55181	1.38497	1.65184	1.30954	1.70115	1.82327	1.61654	1.57499	1.61619
100502715	7.04788	7.07424	7.1652	7.09882	7.21003	7.05653	7.13912	7.18927	7.46822	7.23162	7.3282	7.21383	7.17537	7.29056	7.42752	7.21376	7.41273	7.03184	7.23219	7.05677	7.1232	7.11434	7.3442	7.04207	7.16801	7.10926	7.27617	7.40293	7.17823	7.20624
100502717	4.90186	4.96253	5.31433	5.22698	5.4875	5.11252	5.1637	5.30075	6.24483	5.96966	4.71894	4.82386	4.85784	4.75956	5.00183	5.33271	5.43195	5.50189	5.49756	5.70374	4.38009	4.86108	5.43708	5.41687	5.91785	4.34127	4.48352	5.00077	4.59426	4.64469
100502723	1.31679	1.64707	1.39087	1.77432	1.62219	1.41387	1.59867	2.67865	1.53342	1.32745	1.92103	1.63527	2.23736	1.72513	1.85915	1.39454	1.52686	1.71603	1.73492	1.36349	1.7642	1.50142	1.6297	1.64387	2.30798	1.61472	1.67486	1.92635	1.75707	1.53271
100502725	5.60156	5.55731	5.61296	5.58918	5.54375	5.67496	5.77905	5.70755	5.81489	5.40796	5.99702	5.8776	5.67888	5.68984	5.73481	5.64633	5.51688	5.82838	5.55955	5.32467	5.68107	5.6636	5.80626	5.57599	5.4734	5.65581	5.63158	5.92304	5.67612	5.9784
100502726	2.00469	1.8656	1.7314	2.14686	1.99593	1.81068	1.78458	1.94284	2.03407	2.00101	1.71559	2.01648	2.20701	2.11811	1.79987	1.81175	1.98835	1.92534	2.10769	2.09632	2.27898	1.8217	2.07913	1.71173	2.22191	1.82092	1.81031	2.15721	1.93736	2.24242
100502736	1.66779	1.91353	1.84634	2.11542	1.84205	1.86706	1.95201	1.86195	1.78328	1.35945	2.09616	1.62469	1.70266	1.39858	1.69459	2.39496	1.92849	1.76211	2.32439	2.02468	1.64748	2.28185	1.77359	1.93181	1.91485	1.67259	1.62247	1.81684	1.80385	1.94014
100502737	2.49968	2.81174	2.60079	2.79612	2.98855	2.58522	2.87428	2.85279	2.389	2.67779	2.6241	2.49584	2.3917	2.3677	2.51203	2.85653	2.76046	2.69552	3.02334	2.64242	2.52435	2.51729	2.71986	2.92311	2.6536	2.39809	2.37917	2.43624	2.79942	2.90999
100502738	4.25474	4.1908	4.32598	4.12199	4.37233	4.64767	4.45932	4.45169	4.62468	4.5242	4.24967	4.82293	4.28384	4.28313	4.34041	4.84211	4.52386	4.59798	4.34509	4.22713	4.47213	4.43195	4.55257	4.28549	4.48916	4.34833	4.21729	4.11178	4.38799	4.22882
100502740	2.22449	2.29191	2.24383	2.0373	2.26332	1.84334	1.69296	1.71944	1.67904	1.77965	2.0496	1.76927	1.77301	2.14867	1.94674	1.86588	1.57468	1.71704	1.4061	1.67281	1.8856	1.60763	1.87749	1.77889	1.96894	2.26676	2.16812	1.80288	1.86955	2.15708
100502742	3.61598	3.30339	3.43762	3.90953	3.15315	3.4926	3.12891	2.32905	3.22969	2.63502	3.4993	3.54594	3.25753	3.44447	3.4993	2.87759	2.18296	2.47682	2.82735	2.52469	3.44414	3.33265	3.42361	3.12791	2.68534	4.12283	3.78529	3.04344	3.29838	3.85329
100502745	4.17684	3.81724	4.0001	4.10945	3.61079	3.25415	3.67079	3.58325	3.6946	3.41425	4.2469	4.2781	4.28223	4.17036	3.96528	2.88225	2.86643	3.35663	2.92996	2.95921	4.03246	3.64445	3.52917	3.18263	3.43377	3.75181	4.00997	3.4801	3.76683	3.6285
100502767	4.53464	4.55811	4.59471	4.35201	4.14436	4.26202	4.50744	4.19971	4.9056	4.63376	4.12473	4.05579	4.07287	4.26592	4.36683	4.66337	4.64924	4.6343	4.30346	4.52798	4.40246	4.60232	4.54425	4.63352	4.54998	4.36104	4.16767	4.41819	4.49845	4.45351
100502772	5.16166	5.25666	5.43989	4.94162	4.93965	4.45795	5.19344	4.98165	4.50841	4.14235	4.87237	4.64577	4.93001	4.99498	4.94478	4.76587	4.61433	4.79951	4.05469	3.88229	5.21836	5.17654	4.93986	4.15583	4.97415	4.47476	4.44215	4.48241	5.03378	4.79038
100502777	1.81464	1.79699	1.74958	2.01809	1.77539	1.7981	1.97921	1.8533	1.96837	1.93579	1.71203	1.76701	1.74984	1.82798	1.98689	1.88586	1.91374	1.78315	1.80132	1.98695	1.87578	1.92046	1.8285	2.06017	2.03284	1.82301	1.6682	1.64963	1.90053	1.71087
100502820	1.51293	1.84197	1.67442	1.60936	1.5222	1.61478	1.51733	1.718	1.60969	1.62718	1.52774	1.50602	1.60649	1.3593	1.67948	1.59011	1.58607	1.67087	1.74954	1.72916	1.72948	1.56735	1.58108	1.87958	1.60905	1.74586	1.72822	1.36983	1.54354	1.5067
100502829	1.81636	2.07491	2.05695	2.32637	2.0841	2.08821	2.2621	2.51901	2.23025	2.04588	2.12145	2.12659	2.14085	2.09724	2.41565	2.20181	2.03197	2.01584	2.22337	1.94226	1.89922	2.16081	1.73004	2.14898	2.35681	1.95155	2.1734	2.26531	2.11473	2.22807
100502832	2.17011	2.25339	2.38141	2.44479	2.0094	2.29819	2.30718	1.91772	2.38225	2.32943	2.04583	2.15902	2.17441	2.26083	2.30406	2.46819	2.32199	2.62006	2.36864	2.51213	2.43299	2.03902	2.36344	2.26184	2.17031	2.20828	2.16262	2.19435	2.10724	2.24489
100502834	1.90337	1.80321	2.03133	1.95563	1.75941	1.87805	2.10192	2.39735	2.01027	2.32929	2.29718	1.76585	1.99842	1.97492	2.11149	1.92443	1.7513	2.05192	1.96429	2.10595	2.01974	2.00848	1.99365	1.89924	1.96699	1.8708	1.88432	1.82487	1.96657	1.84494
100502840	1.91096	2.06038	2.13454	2.35431	2.06001	2.04892	1.72977	2.02007	2.20059	2.07481	2.0364	2.29531	1.72169	2.19432	1.87605	2.13635	1.82601	2.00045	1.98172	1.87785	2.51151	2.3045	2.00824	1.77539	2.08543	2.48357	1.93742	1.98347	2.11459	2.05618
100502841	6.52757	6.70616	6.66998	6.53879	6.55881	6.61892	6.71052	6.61441	5.97221	5.45721	6.80821	6.59151	6.52766	6.6466	7.49843	6.71455	6.54451	6.19789	6.24647	6.05125	6.66991	6.5018	7.03986	6.72544	6.2833	6.82589	7.30565	7.48719	7.34209	7.77969
100502854	6.05582	5.91422	5.60792	5.73542	5.77988	5.63624	5.76209	5.61445	5.52782	5.15398	6.61817	5.95803	5.97343	5.80107	5.61051	5.06071	4.85974	5.03371	4.88523	5.05914	6.08322	5.80542	5.75982	5.59721	5.55472	6.29114	5.51447	5.25322	5.75578	5.51371
100502856	1.52628	1.71304	1.62798	1.42044	1.59283	1.36376	1.75403	1.49352	1.63179	1.85585	1.76145	2.10271	1.65175	2.01161	1.75859	1.67639	1.53929	1.55499	1.53685	1.47363	1.71844	1.58613	1.84313	1.46227	1.34022	1.67743	1.64622	1.54967	1.60402	1.90107
100502861	2.85801	2.99531	2.94509	2.66221	2.62546	2.81858	3.02653	2.83702	2.83604	2.97302	3.07482	2.82492	2.8769	2.68035	2.76342	2.97894	2.66296	2.80166	3.04356	2.79728	2.98602	2.75351	2.97556	3.33491	2.91654	2.6858	2.75866	2.61538	2.25192	2.62351
100502885	8.06365	8.00708	7.94459	8.04844	8.04723	8.18069	8.18519	8.24749	8.33247	8.16847	8.14998	7.93601	8.2066	8.06269	8.09624	8.02052	7.93973	7.95362	7.95149	7.99036	8.08839	8.10626	8.08026	8.05259	8.16378	8.06582	7.88044	8.00112	7.93673	8.1078
100502888	1.43733	1.74821	1.55749	1.73011	1.50031	1.55685	1.45469	1.71904	1.6468	1.72938	1.80835	1.428	1.62531	1.631	1.63397	1.7549	1.5441	1.64717	1.57549	1.52283	1.5512	1.56453	1.48698	1.63851	1.85149	1.62191	1.7579	1.63591	1.66759	1.45985
100502895	1.83194	1.3307	1.69979	1.68454	1.39976	1.85132	1.63177	1.39064	1.81341	1.41636	1.49904	1.70398	1.51322	1.65961	1.43442	1.90321	1.7348	1.86698	1.81247	1.44548	1.61405	1.48827	1.56532	1.5596	1.71343	1.50751	1.70176	1.63684	1.42668	1.5311
100502914	1.82893	1.68711	1.65593	1.63554	1.76965	1.81546	1.85725	1.65383	2.0879	1.91372	1.65974	1.65464	2.00758	1.63674	1.9673	1.79354	1.59841	1.5619	2.0815	1.90341	2.13073	2.01079	1.59238	1.73136	1.85301	1.71913	1.81731	1.6008	1.6412	1.61619
100502915	3.28952	2.91924	3.49161	3.54802	3.14607	3.12322	3.26915	3.03624	2.95329	3.06204	3.15916	2.98502	3.17154	3.47349	3.02216	3.38984	3.40037	3.37144	3.2137	3.53515	3.06363	2.7312	2.92672	3.36273	3.16932	3.44513	3.31361	3.17205	3.61295	3.37162
100502917	1.74027	1.70809	1.87789	1.78315	1.72098	1.81142	2.12536	2.50803	2.03407	1.87662	1.97581	1.76155	2.12858	1.83624	2.24655	1.837	1.60386	1.97207	1.90242	1.71771	1.99916	1.78214	2.02027	2.06616	2.09299	1.81849	1.87492	2.16325	1.77334	1.81496
100502923	1.66176	1.63939	1.66381	1.76008	1.66048	1.63661	1.7103	1.74882	1.83342	2.09211	1.67878	1.61332	1.72626	1.51511	1.71823	1.81901	1.71188	1.72135	1.66543	1.57305	1.54253	1.79757	1.44092	1.62984	1.83679	1.59632	1.67294	1.68314	1.66557	1.65797
100502927	4.21219	4.24492	4.21762	4.28143	4.1324	3.90171	4.10235	4.04454	4.39558	4.35492	3.63727	3.20413	3.71468	3.29482	3.45541	3.4974	3.55332	4.22409	3.38495	3.28235	3.972	3.77518	4.32006	4.86471	4.62844	3.30518	3.4407	3.94862	3.50675	3.26573
100502928	1.454	1.69407	1.59935	1.58088	1.31542	1.72964	1.53251	1.53069	1.82749	1.57399	1.65474	1.8412	1.88752	1.46275	1.80987	1.40831	1.41201	1.54886	1.63722	1.77935	1.44822	1.67585	1.49963	1.61176	1.7899	1.61004	1.72502	1.82586	1.45661	1.90477
100502933	2.4165	2.3765	2.3461	2.24475	2.25543	2.45807	2.31583	2.67187	2.20693	2.88233	2.58857	2.279	1.90147	2.14595	2.03869	2.63259	2.10634	2.68989	2.3654	2.49532	2.4867	2.15516	2.34651	2.29911	2.44184	2.51047	2.71311	2.40341	2.14361	1.86371
100502936	1.98484	1.99456	2.02182	1.9463	2.01697	1.98761	1.85523	2.18536	2.02413	1.8938	1.85846	2.1392	2.011	1.97515	1.83363	1.91866	2.06987	2.07434	2.0031	2.1132	1.99622	1.9831	2.00778	2.03377	2.17689	2.16338	2.15799	1.98492	1.92046	1.89718
100502938	6.12019	6.49681	6.65014	6.04732	6.37453	6.20304	6.38907	6.14932	5.70008	5.95339	5.65757	5.78874	5.99232	5.7731	6.01313	6.19956	6.24014	5.9654	6.07466	6.03022	6.58369	6.34634	6.48996	6.17381	5.9804	5.58341	5.65049	5.90708	5.80911	5.58748
100502942	1.72111	1.75034	1.75149	1.75972	1.64198	1.93145	1.64155	1.71904	1.61811	1.68807	1.72463	1.74894	1.83934	1.8105	1.3876	1.70484	1.89988	1.87671	1.91939	1.71124	1.80681	1.65855	1.48732	1.648	1.89152	1.58967	1.70183	1.68531	1.76528	1.95593
100502950	1.71747	2.08152	1.69433	1.52007	1.82376	2.12532	1.77048	1.74851	1.72398	1.65778	1.9542	2.1215	1.94071	1.67741	1.78153	1.59843	2.02025	1.93796	1.65059	1.97213	1.71915	1.6944	1.94952	1.84065	1.93969	1.37231	1.8388	1.65006	1.86208	1.49386
100502965	2.53599	3.06347	3.05907	2.99385	3.34707	3.1509	3.6058	3.46751	3.68845	4.05472	2.35733	2.83492	2.57465	2.39889	2.54579	2.85965	3.46361	3.62356	3.25757	3.87475	2.93035	3.19171	3.55888	3.26958	3.29195	2.38931	2.42884	2.58137	2.61022	2.0815
100502977	7.39752	7.45897	7.43624	7.22825	7.63469	7.2615	7.59078	7.81762	7.86126	7.62875	6.97845	7.46022	7.50696	7.22973	7.5783	7.37136	7.63656	7.74963	7.31794	7.31542	7.5346	7.52896	7.96727	7.54123	7.58714	7.06821	7.13063	7.64367	7.42068	7.30771
100502979	2.00146	1.8442	2.06698	1.75081	1.82364	1.91435	1.82543	2.07169	2.22646	1.97552	2.04687	2.03979	1.86671	1.7987	1.76387	1.82724	1.90801	2.10408	1.88252	1.82815	1.89627	1.77781	1.75859	1.92821	2.07996	1.75859	2.13566	1.72752	1.8341	1.49298
100502982	1.71566	1.77584	1.65241	1.68372	1.84671	1.75024	1.88288	1.65864	1.76677	1.91253	1.83832	1.83009	1.8091	1.86523	1.89262	1.79592	1.88311	1.78357	1.75651	1.92107	1.78828	1.75645	1.77121	1.88875	1.8635	1.98605	1.87489	1.62637	1.90744	2.00276
100502987	6.0117	6.07682	6.38642	6.13766	6.33492	6.34512	6.31617	6.45699	6.53999	6.46704	6.15783	6.24257	6.16386	6.06459	6.46467	6.82239	6.7807	6.79632	6.70227	6.92274	6.10694	6.26362	6.49417	6.29995	6.35822	5.91307	5.92941	6.25817	6.2623	6.21445
100502991	7.96051	7.95958	8.32633	7.9852	8.0748	7.8876	7.97826	8.17097	8.03976	7.78253	7.61466	7.91932	7.80679	7.84548	7.80908	8.68709	8.54604	8.46705	8.07332	8.29296	7.85304	7.721	8.07003	7.97785	7.77481	8.19178	8.28325	8.53803	8.30566	8.1015
100503001	1.90891	1.89986	1.62051	1.51927	1.62083	1.83987	1.79399	2.14467	1.91372	1.72403	1.79875	1.91139	1.77168	1.74022	2.07071	1.73202	1.73011	1.75136	1.73785	1.79584	1.80842	1.70364	1.66018	1.99763	1.77664	1.98444	1.85983	1.94541	1.69345	1.40935
100503005	2.10063	1.77627	1.98614	1.73652	1.86946	1.74221	2.05626	1.99638	1.92499	1.8877	1.95209	1.93051	1.88015	1.9396	2.22298	1.96869	2.18046	1.68756	1.98634	1.7418	1.81355	1.97772	2.04941	1.77752	1.86849	1.99585	2.25064	1.83572	1.85971	2.0706
100503007	1.51266	1.43194	1.67921	1.34623	1.56038	1.79721	1.58426	1.70371	1.6667	1.6166	1.8254	1.44851	1.55412	1.60772	1.59357	1.88649	1.49839	1.56263	1.41791	1.66789	1.77002	1.67146	1.43543	1.64341	1.67098	1.43189	1.6272	1.52363	1.65764	1.88905
100503019	1.94061	1.78278	1.82516	2.18078	2.00069	2.10071	1.95201	1.7868	1.80608	2.11071	2.09837	1.98543	2.09659	1.78291	1.74988	2.08587	2.02167	2.19559	1.9338	2.10346	1.73483	1.9831	2.1775	1.89726	2.13526	1.90414	1.85402	2.21247	2.05939	2.41291
100503023	1.86951	1.77582	1.75012	1.79651	1.98834	1.85678	1.91367	1.92242	1.81454	2.00429	1.96214	1.88391	1.85245	1.86466	1.75859	2.10753	1.90702	2.22862	1.75478	1.95084	1.5405	1.82895	2.10157	1.96155	1.61111	1.94762	2.00742	1.87621	1.9707	1.68594
100503024	1.81891	1.86491	1.96693	1.85458	2.06212	2.24919	2.01801	1.97043	2.03758	2.54159	1.71738	1.95585	2.25118	2.16338	2.2068	2.29037	2.10104	2.13407	2.11866	1.98672	1.84221	2.01135	2.48007	2.05035	2.04743	2.0663	1.80713	2.20267	2.07226	2.39726
100503029	3.76744	3.66179	3.91108	4.29582	4.14366	3.39925	3.76996	3.77061	3.33455	3.83648	3.50515	3.7764	3.67217	3.67518	4.36629	4.11499	4.00659	3.63517	3.69988	3.71863	3.59493	3.38551	3.68741	3.93038	3.42955	3.61355	3.81987	4.26054	3.56991	4.22642
100503036	1.70342	1.58586	1.19171	1.13929	1.43459	1.4215	1.59644	1.76592	1.13928	1.80092	1.08117	1.82227	1.7572	1.46338	1.42855	1.48478	1.58127	1.18244	1.28648	1.41776	2.41789	2.11717	1.35878	1.38964	2.05412	1.2063	1.22279	1.31977	1.76454	1.90814
100503038	2.12449	2.19573	2.26142	2.23451	2.10993	2.03902	2.14648	2.06902	1.94466	2.06169	2.14938	2.26885	2.21106	2.02776	1.95598	2.08327	2.24392	2.09289	2.04687	2.08852	2.1424	1.96931	1.90576	2.31737	2.01716	2.28385	2.16667	2.38009	2.02467	2.10429
100503043	4.98901	5.10159	5.08604	5.27247	4.87756	5.35417	4.32342	5.04173	5.02513	4.97017	4.54344	4.87823	4.61581	4.92637	5.0374	3.72722	3.84937	4.47896	3.70194	3.61711	4.63782	5.06705	5.09918	5.10694	5.276	5.02758	5.52506	5.19071	5.78633	5.31514
100503044	1.94597	2.04534	1.99731	1.99757	1.90808	2.22898	2.0079	2.0715	2.05115	2.18041	2.01276	2.10292	2.06954	1.86865	1.99145	1.8622	1.71116	1.97391	1.91966	1.83416	2.11407	1.9698	2.03885	2.04313	1.9719	1.98412	1.98642	1.82856	1.98126	1.85614
100503057	1.63942	1.61639	1.78105	1.74964	1.64537	1.89235	1.56971	1.35709	1.82366	1.47345	1.73647	1.76614	1.80107	1.8828	1.9673	1.61964	1.84057	1.80078	1.96101	1.68162	1.68773	1.5451	2.20764	2.01974	1.66891	1.63265	1.81616	1.69114	1.57662	1.298
100503060	1.55138	1.47907	1.42896	1.64891	1.22324	1.38344	1.65306	1.34975	1.8776	1.48606	1.75417	1.53114	1.54549	1.46338	1.64028	1.41071	1.49222	1.72379	1.43537	1.36482	1.43664	1.50708	1.24661	1.57459	1.54589	1.49474	1.46618	1.81376	1.53771	1.42662
100503079	2.16245	1.96588	2.13516	2.00535	1.98769	1.93952	2.24818	1.99899	2.16369	2.10311	2.01449	2.11145	2.23787	2.08649	1.90951	2.05101	1.98449	2.06606	2.04371	2.00763	2.32118	2.11949	2.11465	2.02046	1.97545	2.08059	1.91959	1.92137	2.07337	2.23668
100503083	2.43471	2.36984	2.30533	2.33811	2.16779	2.30533	1.86071	2.18138	2.10723	2.15525	2.31775	2.23099	2.40558	2.16185	2.38146	2.61215	2.60791	2.33198	2.48018	2.83552	2.40796	1.9831	2.37021	2.25356	1.99038	2.79139	2.06037	2.00466	2.32156	2.11798
100503092	2.40143	2.28572	2.40468	2.30366	2.5108	2.42999	2.56585	2.03899	2.31247	2.475	2.41161	2.4067	2.10253	2.50709	2.45532	2.50642	2.19671	2.39414	2.15669	2.48808	2.58805	2.49614	2.32658	2.2355	2.48685	2.20198	2.37119	2.56137	2.38478	2.07349
100503120	1.76229	2.14741	2.02472	1.56411	2.08097	1.952	2.10586	2.10622	2.03473	1.6292	1.6407	1.7995	1.96116	1.79192	1.91197	1.98672	1.63563	1.94591	1.94935	1.77761	1.99916	1.88874	2.04598	2.04946	2.06617	1.6152	1.83971	1.86856	1.8658	2.03839
100503134	1.68376	1.71552	1.64477	1.6849	1.65661	1.66255	1.61877	1.49422	1.94783	1.61148	1.81237	1.61974	1.65546	1.84698	1.61852	1.67127	1.75859	1.67951	1.76454	1.66754	1.68003	1.71464	1.6662	1.71622	1.52931	1.65792	1.71223	1.662	1.64841	1.90022
100503148	1.70505	1.85827	1.71546	1.72515	1.80277	1.68227	1.89286	1.69022	1.92821	2.01813	1.88287	1.88871	2.06788	1.77769	1.67384	1.73835	1.77278	1.80081	1.76326	1.78912	1.72847	1.859	1.7871	1.64946	1.87282	1.79939	1.79961	1.75301	2.02791	1.81109
100503149	2.31922	2.27492	1.90783	2.20969	2.10074	2.1537	2.25221	1.82681	1.73027	1.66036	3.86305	2.95645	2.17644	2.68241	2.47984	1.66406	1.66153	1.59977	1.50043	1.48652	2.30368	2.09827	1.66843	1.68052	1.55757	3.07209	2.39496	1.74517	2.2396	1.73136
100503150	2.06413	2.12972	2.01528	1.76463	2.00665	2.06251	2.09259	2.20318	2.35031	2.19838	2.02619	1.9225	2.11104	1.87759	1.99509	2.15682	2.13099	2.06544	1.94575	2.14349	2.33296	2.06486	1.94458	2.0958	2.06628	2.1594	2.01958	1.99604	1.98825	1.93456
100503157	1.23513	1.59872	1.37366	1.50074	1.69761	1.15143	1.62632	1.51792	1.52107	1.54325	1.67016	1.50162	1.46598	1.3862	1.42855	1.56425	2.06656	1.6593	1.71145	1.62052	1.49817	1.29659	1.50058	1.79268	1.70519	1.3555	1.23571	1.16042	1.1765	1.61342
100503166	1.41491	1.42946	1.6778	1.48023	1.53304	1.44098	1.91747	1.67204	1.7072	1.55021	1.5801	1.60062	1.5801	1.60485	1.61537	1.85752	1.56052	1.67094	1.47976	1.67778	1.65284	1.42094	1.63311	1.31604	1.79737	1.93166	1.55961	1.67485	1.8311	1.50746
100503167	1.38281	1.58775	1.72734	1.52411	1.52942	1.88452	1.82533	1.8212	1.96174	2.03502	1.77243	1.81505	1.77652	1.62572	1.50248	1.69047	1.74789	1.74885	1.79067	1.70429	2.0099	1.73642	1.76597	1.9615	1.96661	1.77645	1.8751	1.89649	1.69829	1.69701
100503170	2.53865	2.76831	2.59354	2.76668	2.58129	2.6623	2.80042	3.20694	2.64936	2.69045	2.59631	2.70241	2.6762	2.50239	2.67097	2.53055	2.79142	2.79723	2.89102	2.78614	2.72702	2.81406	2.85597	2.85334	2.6559	2.51146	2.6752	2.74914	2.59762	2.64986
100503178	3.69144	3.77371	4.01804	3.79339	3.77022	4.14444	3.90057	4.21114	3.74716	4.09421	4.1914	3.61661	3.90405	3.92506	3.6165	3.66764	3.85105	3.74506	3.65865	3.91513	4.09066	4.16561	4.06678	4.05997	3.90868	3.91766	3.51612	2.87294	3.59487	3.5876
100503191	5.27421	5.38733	4.98978	5.08635	5.24597	5.50166	5.71108	5.8267	5.2091	5.52873	5.82305	5.51792	5.6384	5.58127	5.43693	5.04254	4.98947	4.64931	5.06045	5.06724	5.78242	5.72471	5.54708	5.59431	5.82223	5.21294	5.4409	5.47773	5.43368	5.48489
100503197	4.74814	4.41655	4.14309	4.34139	3.71492	3.63836	3.74857	3.20938	2.93609	2.65238	3.76453	4.03898	3.8258	3.98281	4.04668	4.00347	3.62072	3.61916	3.70534	3.35047	3.73657	4.42623	3.33317	3.15595	3.11828	4.41181	4.71918	4.67373	4.52673	4.55409
100503199	5.8769	6.19417	6.38432	6.1063	6.59733	6.38013	6.2396	6.39411	7.23536	7.08288	4.38391	5.63063	6.0623	5.15505	5.79329	7.47681	7.62846	7.63809	7.66349	8.11059	5.73549	6.19759	6.62547	6.8986	6.96008	4.22352	4.61494	6.34924	5.3949	5.20286
100503200	2.63463	2.57455	2.59213	2.66034	2.63073	3.02494	2.41188	2.63956	2.7856	2.92931	2.39496	2.37802	2.45589	2.63127	2.2571	2.51636	2.15867	2.6173	2.62411	2.51417	2.54045	2.46282	2.74238	2.73381	2.38536	2.23297	2.62456	2.3426	2.53722	2.29275
100503214	4.53854	4.19215	4.64316	4.38358	4.24693	4.34905	4.51016	4.75701	4.66293	4.71404	4.58204	4.5354	4.57629	4.50255	4.15323	4.17863	4.5572	4.27754	4.11031	4.51199	4.56195	4.48197	4.62976	4.47762	4.83526	4.55775	4.35011	4.32278	4.31477	3.89866
100503222	2.8549	2.75143	2.92743	2.93837	2.84853	2.73806	2.68624	2.52034	3.05286	2.82973	3.2753	3.23991	2.76562	3.19097	3.97034	3.60455	2.90153	3.45655	3.14069	3.28727	2.72312	2.99657	2.98226	2.87553	2.55844	3.46955	3.4518	3.71842	4.01399	4.00973
100503230	1.74044	1.77258	1.63457	1.56594	1.73224	1.68443	2.03838	1.68735	2.10023	1.76561	1.59469	1.67179	1.96665	1.80742	2.11875	2.16585	1.63961	1.7561	1.80399	1.67267	2.24802	1.76337	1.59681	1.85208	1.55187	1.81856	1.64622	1.63141	1.6412	1.61895
100503237	2.18687	2.23159	2.08964	2.30288	2.25173	2.20033	2.43341	2.38727	2.09509	1.9542	2.44304	2.28623	2.40155	2.2186	2.21781	1.99596	2.21395	2.15622	2.03342	2.049	2.38977	2.29744	2.42282	2.56269	2.41441	2.40386	2.40039	2.61547	2.31629	2.21864
100503255	1.97042	1.99145	1.55893	1.48822	1.57876	1.86839	1.83864	1.66739	1.72262	1.44031	1.68794	1.58037	1.63496	1.71472	1.54001	1.61481	1.75796	1.71655	1.71288	1.71288	1.84315	1.69348	1.49169	1.75574	1.51032	1.7006	1.8676	1.84043	1.50492	1.60768
100503265	4.02001	4.09274	4.6039	3.70573	4.28577	4.40943	4.47808	4.2857	3.94243	3.72696	4.5845	4.2919	4.6465	4.15621	4.30217	6.49908	5.39495	5.04587	5.39726	5.0481	4.69252	4.45358	3.97505	3.8513	4.2481	4.16617	4.26548	4.14191	4.06881	3.62404
100503270	1.23804	1.27567	1.20965	1.58928	1.62364	1.23077	1.54327	1.54226	1.81557	1.69235	1.39302	1.84442	1.55515	1.63827	1.50443	1.40883	1.50836	1.30495	1.32448	1.60981	1.46628	1.50791	1.43281	1.54477	1.62557	1.70092	1.54403	1.45628	1.41735	1.88914
100503277	2.26047	2.2339	2.34876	2.28341	2.21869	2.50409	2.43063	2.39508	2.27073	2.02711	2.65803	2.3645	2.49694	2.35384	2.42702	2.65691	2.5876	2.12855	2.16338	2.36797	2.29507	2.23296	2.06374	2.33739	2.4396	2.13498	2.39024	2.29984	2.21844	2.14352
100503283	1.97568	1.95871	1.94178	1.80092	2.13383	1.79521	1.9541	1.81804	1.90426	1.99904	2.29487	1.93196	2.16547	2.32874	2.32713	1.9838	2.30293	2.08407	2.10159	2.442	1.94758	1.9855	2.0863	2.14523	1.84314	1.78439	2.03947	1.964	2.20975	2.11554
100503286	5.52088	5.60181	5.56078	5.47388	5.66529	5.25025	5.46906	5.24269	5.06802	4.77382	5.71218	5.55631	5.33675	5.35293	5.52898	5.552	5.30213	5.18019	5.46599	4.80715	5.4401	5.22347	5.46791	5.10425	4.99233	5.69716	5.72104	5.44986	5.52905	6.00781
100503289	1.95531	2.10981	2.02257	1.8823	1.96016	2.06504	2.13292	2.10959	1.61117	1.98312	2.06864	1.84905	1.90037	1.80877	1.95531	1.9647	2.0117	1.98156	2.05941	2.13411	1.80687	1.77882	1.66018	2.20826	2.09564	1.81608	1.91466	2.21835	1.98086	1.81364
100503297	1.71481	1.97411	1.94092	1.94765	1.62525	2.17254	1.84232	1.70309	2.32178	1.70743	1.8341	1.79354	1.88776	1.58615	1.77763	1.81238	1.62532	1.72761	1.89186	2.30088	2.05338	1.89114	1.68022	1.92278	1.97702	1.94876	1.69705	1.65262	1.91794	1.80636
100503307	2.36508	2.65269	2.2079	2.27143	2.19195	2.2841	2.26208	2.21788	2.71763	3.19235	2.36921	2.28022	2.63702	2.56141	2.32569	2.03747	1.91671	2.17644	2.17869	2.16465	2.83647	2.69537	2.27682	2.30836	2.67327	2.06298	2.08971	2.2967	2.21695	2.19195
100503311	1.67722	1.88562	1.71311	1.87123	2.00532	1.93145	1.87054	1.80377	1.82666	2.21237	1.87186	2.11742	1.99951	1.77526	1.91326	1.95249	1.74721	2.07623	1.84731	1.96145	2.00934	2.03513	1.86557	1.81389	1.867	1.87344	2.13528	1.94271	1.88572	1.66362
100503324	4.46194	4.32594	4.82652	3.97559	4.32696	4.97079	5.20123	4.79374	3.68378	3.95889	5.88552	5.61836	5.28404	5.40852	4.38814	3.75832	3.8976	3.67083	3.21057	3.49816	5.55319	4.5156	4.24479	4.32881	3.9463	5.0574	4.39281	3.67141	3.88198	3.64133
100503330	2.30986	2.37508	2.61713	2.66221	2.92576	2.64516	2.35192	3.03202	2.99331	2.51204	2.39361	2.38238	2.56028	2.36215	2.89913	2.80507	2.74987	3.28423	2.65892	2.95433	2.27907	2.21346	3.01367	2.62689	2.58369	1.96216	2.52144	2.88943	2.92097	2.96289
100503334	1.84781	1.80414	1.80366	1.54925	1.78891	1.86263	1.76923	2.079	1.80136	2.13327	1.58205	1.76909	1.74449	1.46338	1.57984	1.99669	1.60805	1.90572	1.86724	1.88068	1.70616	1.67165	1.862	1.66293	1.69105	1.78115	1.7838	1.69111	1.55523	1.83369
100503337	3.3228	3.5598	3.02771	3.3565	3.06639	3.0147	3.01234	2.75026	2.85155	2.11071	3.02491	3.02438	3.47181	3.48579	2.84248	2.79567	2.75754	2.61996	2.69961	2.93742	3.09158	2.90089	2.59661	2.71764	3.05297	3.10703	3.04132	2.63879	3.26353	2.99892
100503347	2.87895	2.41288	2.98492	2.68763	2.58914	2.90395	2.88067	2.55727	2.29608	2.56446	3.17795	2.89519	3.05227	2.92451	2.73633	2.3761	2.39381	2.38809	2.23736	2.26049	2.86035	2.53445	2.31713	2.34416	2.70064	2.77513	2.71104	2.24809	2.49554	2.67947
100503349	1.56011	1.35219	1.40214	1.75972	1.68806	1.57271	1.75331	1.71904	1.73187	1.74288	2.17993	1.84457	1.90837	1.89997	1.99747	1.71303	1.53927	1.65606	1.50791	1.81264	2.04917	1.70364	1.75859	1.37437	1.78449	1.98859	1.76692	1.56777	1.50407	1.61619
100503351	2.0689	1.85584	2.22133	2.23179	2.33951	2.04016	2.34727	1.63263	1.85459	2.00174	2.22591	2.0869	2.58925	2.16537	2.34982	1.82024	1.85913	1.95275	1.7807	2.13795	1.95219	2.53463	2.13352	2.20334	2.09994	2.15311	2.09289	2.30488	2.19139	2.11449
100503359	1.98525	2.17354	1.96149	2.00075	1.95961	1.96154	1.63872	1.9361	1.93129	2.02674	1.74095	1.9459	2.06127	1.66372	2.08602	2.29564	1.94238	2.07053	1.92108	2.09214	1.9676	1.99097	1.82262	1.91366	1.78473	1.97655	1.90475	1.7591	1.77471	1.85763
100503380	5.30409	5.56913	5.83639	5.41381	5.52602	5.49404	5.46136	5.72316	5.35012	5.39675	5.35379	5.58826	5.68147	5.3893	5.53419	5.79073	5.67883	5.4148	5.34121	5.26752	5.65738	5.48413	5.88048	5.38255	5.43245	5.26115	5.17474	5.32446	5.17736	5.32224
100503381	1.39092	1.51597	1.82227	1.80612	1.47873	1.7835	2.10707	2.30487	1.38028	1.65002	1.54481	1.70447	1.3579	1.59968	2.08529	1.4296	1.83495	1.61275	1.58554	1.39253	1.5727	1.55612	1.76501	1.59675	1.81784	1.75859	1.28998	2.00466	1.50407	1.71001
100503386	3.40095	3.45485	3.1681	3.14352	2.99444	2.69774	2.97768	2.96734	2.97673	2.44239	2.99135	3.26541	3.43807	2.79873	2.66479	3.20199	2.98083	3.05091	2.81093	2.62825	2.98643	2.85117	3.47191	2.93166	2.91428	3.62641	3.02174	2.93903	3.09179	3.12331
100503389	4.6441	4.48911	4.98713	4.86606	4.57104	4.89925	4.61485	5.37615	5.16089	5.15829	5.59698	5.86331	5.23254	5.80957	5.77234	4.85492	4.39397	4.59645	4.66642	4.84959	5.28722	5.24664	5.00384	5.26168	5.19322	5.5935	5.57666	5.03815	5.2627	5.14251
100503392	2.96532	3.07243	3.33802	3.67423	2.91543	3.19448	3.31713	2.98502	3.17838	3.15293	2.98368	2.47144	2.94348	2.91185	2.84619	3.17708	3.38902	3.50951	3.11141	3.83528	3.19363	2.92738	2.76301	2.84709	2.71239	2.79811	2.86931	2.68752	2.83906	2.75677
100503402	1.69431	1.74995	1.5549	1.69727	1.79184	1.86146	1.80022	2.00456	1.7309	1.55308	1.83852	1.74603	1.53539	1.64147	1.66192	1.98574	1.67535	1.55476	1.7571	1.67032	1.59692	1.76982	1.5909	1.88026	1.61364	1.79459	1.67287	1.87621	2.02954	1.77697
100503435	3.22431	3.26151	3.43002	3.67025	3.28309	3.45984	3.16125	2.99822	3.22946	3.29051	3.49802	3.40515	3.43414	3.22043	3.10244	3.08438	3.6423	3.18107	3.53258	3.51345	3.43083	3.10574	3.34209	3.26967	3.09923	3.02484	3.12568	3.40884	2.99236	3.40029
100503436	2.73989	2.66221	2.39278	2.3731	2.57553	2.57437	2.44315	2.48941	2.56294	2.50224	2.75471	2.83284	2.42344	2.904	2.58481	2.32844	2.51001	2.30578	2.621	2.64287	2.6452	2.19128	2.82134	2.51039	2.89398	2.60365	2.91009	2.45764	2.57824	2.73437
100503441	2.89001	3.0464	3.31404	2.89053	3.25645	2.98502	2.83073	2.87694	3.46578	2.77738	2.68111	2.74361	3.08006	2.6806	2.49052	3.52533	3.63826	3.48128	3.48613	3.61759	2.50026	2.8086	3.38034	3.00273	2.8246	2.78362	2.67543	3.09463	2.89597	2.91468
100503442	1.61519	1.48057	1.63658	1.509	1.4691	1.46452	1.66752	1.41336	1.70667	1.61408	1.53487	1.79596	1.91938	1.43375	1.41752	1.44929	1.20438	1.39711	1.26967	1.33958	1.95064	1.75327	1.49794	1.70921	1.51267	1.61851	1.62289	1.82473	1.72565	1.81504
100503447	4.7016	3.46348	3.3373	3.35199	3.73026	3.33111	3.39637	2.72088	2.76449	2.11071	4.00181	3.67451	4.04063	3.4529	2.64047	2.29474	2.17507	2.30674	2.44675	2.30931	3.97518	3.5837	2.8647	3.13819	2.8761	3.47108	2.98782	2.05644	2.37467	2.78926
100503456	1.29214	1.4115	1.4023	1.45532	1.38732	1.62092	1.69573	1.70978	1.74872	1.25903	1.69788	1.45637	1.35542	1.46337	1.56642	1.39949	1.51681	1.23682	1.50396	1.32283	1.38559	1.49729	1.32732	1.5659	1.82879	1.5787	1.57212	1.49806	1.49249	1.88832
100503463	1.59452	1.69455	1.56063	1.52292	1.48015	1.66899	1.62234	1.83681	1.75722	1.66701	1.77704	1.64195	1.61058	1.73634	1.71923	1.58975	1.73011	1.65701	1.74889	1.52833	1.63514	1.70478	1.79095	2.10787	1.93247	1.81161	1.82825	1.96531	2.08168	1.5702
100503470	2.41433	2.46193	2.33838	2.45295	2.27669	2.29418	2.24396	2.32242	2.266	2.28462	2.14722	2.40613	2.63022	2.34911	2.60523	2.71384	2.72768	2.52724	2.51229	2.36259	2.3385	2.68105	2.51449	2.08857	2.23064	2.44701	2.47882	2.35525	2.45621	2.62355
100503471	1.24564	1.17379	1.35667	1.10024	1.29982	1.47049	1.49011	1.24949	1.95382	1.39013	1.25307	1.53808	1.74449	1.44639	1.42855	1.69637	1.18661	1.39013	1.29926	1.12151	1.78242	1.76632	1.54264	1.01657	1.16897	1.52108	1.53304	1.19747	1.45695	1.44254
100503474	1.8767	2.35134	2.10647	2.07432	1.8797	1.88154	1.72547	1.80254	2.50352	2.3722	2.00924	1.87987	1.94776	1.93406	1.9673	2.05362	1.98438	2.23798	2.32086	2.19991	1.641	1.85319	1.85691	1.6883	2.16668	1.77668	1.54833	1.77096	1.83758	1.69634
100503484	1.4607	1.54351	1.67895	1.66263	1.41459	1.55203	1.72088	2.02007	1.67242	1.43281	1.51265	1.62528	1.5285	1.43281	1.29931	1.66292	1.72487	1.54335	1.64996	1.71456	1.40462	1.69407	1.54744	1.85967	1.85149	1.82549	1.75928	1.63141	1.6412	1.3839
100503489	7.0639	7.32443	7.57365	7.29048	7.39371	7.81359	7.6587	7.82438	8.02113	8.02427	7.12908	7.27609	7.56003	7.44518	7.66733	7.70307	7.88986	8.05587	7.74226	7.89098	7.55189	7.67948	7.95612	7.80949	7.97079	7.08705	7.22997	7.93154	7.59306	7.22757
100503490	1.22403	1.40593	1.32155	1.56135	1.46941	1.49074	1.31124	1.60107	1.38631	1.67103	1.66803	1.495	1.45085	1.55915	1.47609	1.51999	1.50504	1.64119	1.63259	1.53436	1.72995	1.45732	1.49434	1.44871	1.86921	1.81201	1.57624	1.5237	1.69462	1.29008
100503495	2.014	2.04773	2.04372	2.26658	2.20197	2.04551	1.9418	1.84489	2.14142	1.96404	1.75998	2.01415	1.90037	1.73477	2.19611	2.00205	2.02427	1.75237	1.82791	2.33417	1.9306	2.05812	2.00824	1.8057	1.83361	1.97019	2.14562	2.35861	1.79113	2.02132
100503499	2.0061	2.11328	1.94477	1.91925	1.96229	2.0871	1.92024	1.86551	2.10212	1.76077	1.86678	2.06531	1.75382	1.83743	1.9673	2.10794	2.20407	2.10212	2.00893	2.30426	2.02035	1.9831	2.08272	2.14846	1.91179	1.82754	1.83659	1.75081	1.86188	1.94938
100503500	2.75853	3.41798	3.44044	2.79473	2.45748	3.62723	3.50728	4.13784	3.51538	3.04786	3.38947	3.56916	3.4719	3.59047	3.86048	3.72085	2.94953	3.4742	2.65745	3.16422	3.23175	3.71903	3.83603	2.90796	3.51594	3.2979	2.72716	3.39286	3.5336	2.71662
100503505	6.67211	6.42963	5.76076	6.64571	6.54874	6.19476	6.4549	6.21903	6.06769	6.33265	6.2862	6.26413	6.04309	6.33616	5.90537	6.76414	6.64851	5.93521	7.1671	6.57386	6.25568	6.10463	6.13166	6.28716	6.19429	6.05639	6.14973	5.837	5.50344	6.47583
100503518	1.9187	1.96889	1.94491	1.9936	1.76409	1.66864	1.65259	2.23141	1.79195	1.85385	2.37293	2.03283	2.00716	1.73397	2.47967	2.14831	1.96128	2.05863	1.97407	2.29099	2.07772	1.9831	1.78831	1.80059	2.06127	1.94344	2.29145	2.05105	2.01644	1.99636
100503521	2.09097	1.96299	2.08378	2.07959	2.08775	1.90093	2.0245	2.57986	2.31413	2.04835	1.93696	2.42733	2.23921	1.95476	2.17729	1.94804	1.85082	2.09237	2.22611	2.11109	1.95773	2.05463	2.16395	2.09783	2.035	2.09835	1.78206	2.19616	2.10557	2.15589
100503538	1.59815	1.75604	1.87682	1.75402	1.97435	1.69861	1.79351	2.02277	1.66333	1.85569	1.89645	1.78767	1.76745	1.85243	1.9945	1.63335	2.11878	1.7484	2.01823	1.84918	1.58528	1.66993	1.61662	1.71326	2.02507	1.643	1.86848	2.04414	1.74762	2.12269
100503546	1.48869	1.34594	1.29812	1.31559	1.35989	1.41619	1.38151	1.44547	1.46203	1.48747	1.19577	1.34408	1.19374	1.46102	1.58663	1.27959	1.40059	1.29453	1.29918	1.23258	1.31032	1.57456	1.54826	1.37824	1.37152	1.39907	1.43989	1.57454	1.6821	1.26628
100503560	2.00863	1.85639	1.79026	1.86959	1.70458	1.95665	1.85114	1.96257	1.82365	1.82888	1.799	1.59043	1.58581	1.82634	1.97921	1.86195	1.91321	1.56224	1.7366	1.83583	1.95055	1.50699	1.75859	1.72605	1.9703	1.75223	1.64622	1.71025	1.82622	1.90445
100503562	2.1754	2.4429	2.55112	2.12109	2.36566	1.94066	2.30848	2.44865	1.97289	1.83461	2.15615	2.6278	2.12306	2.33458	1.84148	2.33798	2.46302	2.38233	2.14469	2.06815	1.82744	2.08994	2.10438	2.38924	2.00952	2.43809	2.4168	1.71629	2.25288	2.41149
100503572	7.07997	7.05094	7.22025	7.02638	6.97433	6.99329	6.92314	6.94664	6.89366	6.70752	7.26914	6.98624	6.94103	7.10766	7.0177	6.89157	6.98676	7.15374	6.88061	6.91264	7.055	7.05711	6.9014	6.72903	6.64878	7.2956	6.99736	6.99107	6.9917	6.85632
100503582	1.81047	1.55843	1.64073	1.54687	1.61619	1.64497	1.75888	1.51693	1.83826	1.98234	2.07891	1.71534	1.58699	1.74313	1.69633	1.71468	1.74778	1.74541	1.58793	1.62673	1.64748	1.76482	1.66802	1.73185	2.17896	1.81976	1.50107	1.74889	1.70237	1.62945
100503583	1.97759	2.04455	1.88463	1.90538	1.93751	1.86056	1.95	2.02993	1.83383	2.01129	2.12554	2.00514	2.09283	1.90124	2.0132	1.95343	2.12003	1.82716	1.98934	1.92236	2.03304	1.845	1.92291	1.62786	1.68175	1.97508	1.84168	1.9838	1.83422	1.99833
100503589	1.36031	1.24078	1.3267	1.90724	1.64093	1.6897	1.76279	1.87555	1.33638	1.60142	1.79189	1.49036	1.7569	1.27985	1.60114	1.37167	1.59625	1.4369	1.21369	1.22736	1.69258	1.50599	1.66328	1.91622	1.78639	1.43712	1.57777	1.69598	1.44681	1.45874
100503594	1.87316	1.73139	1.81949	1.96016	1.96016	1.87869	1.73271	1.46445	1.88272	2.02042	1.47749	1.62709	1.61861	1.66315	1.83149	1.6874	2.00989	1.96016	2.11202	1.97447	2.19643	1.70364	1.98987	1.85261	1.82863	1.87513	1.696	1.71675	1.72378	1.74278
100503607	2.19201	2.13498	2.03398	2.61733	2.03188	2.40146	2.197	2.2164	2.23788	2.18506	2.25253	2.33301	2.42344	2.46686	2.22581	2.16957	2.26169	2.33196	2.09778	2.06292	2.26314	2.30198	2.09015	2.12804	2.41689	2.51638	2.25282	2.15698	2.2867	2.21843
100503611	3.37335	3.55903	2.78022	3.39347	3.16952	3.0991	3.06015	3.13161	3.25365	3.27536	3.19976	3.13345	3.12206	3.78299	3.08038	2.86059	2.52355	2.60193	2.95161	2.98818	3.11428	3.0101	2.95651	3.99995	3.46533	4.18364	3.06871	2.84093	3.0996	2.87851
100503622	1.81443	1.42143	1.7942	1.79729	1.64481	1.59082	1.70667	1.71904	1.58467	1.43049	1.5563	1.60938	1.79463	1.77928	1.75442	1.81341	1.59351	1.6625	1.53797	1.83156	1.64385	1.5299	1.65655	1.85604	1.66691	1.62989	1.74685	1.77694	1.5521	1.76108
100503626	1.57521	1.44502	1.40496	1.73692	1.53069	1.96002	1.61123	1.46445	1.93496	1.4037	1.81368	1.58196	1.66005	1.7208	1.78919	1.62312	1.96465	1.71124	1.87072	1.68052	1.50589	1.5724	1.55245	1.70909	1.75569	1.75859	1.66167	1.59391	1.54277	1.63791
100503627	2.43897	2.40853	2.3947	2.52393	2.3492	2.32621	2.17527	2.21196	2.27643	2.3063	2.21126	2.12799	2.19099	2.42664	2.30654	2.20787	2.39528	2.17651	2.16417	2.36666	2.34788	2.25511	2.23151	2.38207	2.20271	2.565	2.16488	2.15047	2.24194	2.37188
100503638	4.84149	5.06427	5.07341	4.86952	4.9687	4.7387	4.78927	5.41087	5.80391	5.86561	3.38947	4.28484	4.43485	3.93477	4.63788	5.50835	6.05167	6.07047	6.28909	6.01947	4.91834	5.3784	5.86404	5.3553	5.53379	3.76078	3.87108	4.62654	4.20404	4.48759
100503639	1.61844	1.47334	1.28317	1.85851	1.61696	1.4267	1.59323	1.69406	1.41419	1.39136	1.55688	1.7227	1.6794	1.51578	2.03398	1.72624	1.74024	1.43279	1.39594	1.89883	1.72221	1.70208	1.60764	1.60242	1.54988	1.68894	1.57866	1.37108	1.50248	1.61814
100503647	1.50941	1.48653	1.45661	1.40818	1.40926	1.35884	1.53568	1.46266	1.51728	1.60325	1.37437	1.68408	1.7427	1.46159	1.57796	1.76772	1.34616	1.76541	1.76509	1.633	1.87826	1.51772	1.52199	1.73261	1.44315	1.60781	1.53125	1.51587	1.53199	1.75472
100503649	1.94578	1.86794	1.99473	1.77248	1.85258	2.0196	1.94348	1.79204	1.82711	2.26803	1.83458	2.08751	1.92396	1.9668	1.99576	1.9525	1.79208	1.83541	2.00853	2.17336	2.03053	2.16468	1.95307	1.78075	1.769	1.92802	1.68051	1.86736	1.92255	1.54216
100503650	1.88305	1.83244	2.04691	2.11279	2.10775	2.05548	1.89813	1.99928	1.88484	1.81357	1.74603	1.79616	2.10535	1.66526	2.27198	2.04589	1.78538	2.0691	1.76804	1.94067	2.41883	2.24669	1.77455	2.36968	1.86324	2.17413	1.66764	1.92951	1.6737	1.90814
100503652	2.01997	1.84284	2.14668	2.24608	1.85304	2.29239	1.86034	2.17791	2.04612	1.84316	2.03469	1.78001	2.05819	1.78837	1.92121	2.17586	2.46509	2.11085	2.0662	2.4176	1.82876	2.29778	2.31888	2.19147	2.12528	1.79116	2.02258	2.15225	2.22336	1.86416
100503654	2.4616	2.46661	2.47516	2.20365	2.46588	2.72616	2.32799	2.3201	2.1751	2.10423	2.59632	2.77949	2.53578	2.3755	2.47556	1.79893	2.02466	2.27768	2.26444	2.11782	2.43632	2.20951	2.23409	2.36342	2.3895	2.00925	2.79801	2.07349	2.36658	2.36177
100503657	3.17549	2.94545	2.76147	2.97139	2.64562	2.63716	2.49027	2.72749	2.57407	2.48194	3.24778	3.06583	3.00072	2.90092	2.40583	2.64275	2.7877	2.45403	2.49694	2.59384	2.68487	2.3768	2.74751	2.91396	2.80778	2.79811	2.63514	2.4702	2.97159	2.4715
100503659	2.96934	3.03677	2.77384	3.03749	3.01193	3.09612	2.63461	2.77443	2.40815	2.66318	2.79267	2.77506	2.55191	2.81288	3.00566	2.84924	2.689	2.69453	2.80441	2.64831	2.70751	2.54538	2.60877	2.51591	2.28834	2.46675	2.81016	2.65724	2.99276	3.24646
100503660	2.10233	2.03055	2.27787	1.61641	2.1193	2.29239	2.48972	2.19237	2.14062	2.7075	2.25176	2.07978	2.22496	2.07686	2.06423	2.19366	2.37611	2.14607	2.06495	2.1442	2.18345	1.95636	2.13748	2.19275	2.05797	2.3012	1.97158	2.15135	2.25642	2.50394
100503661	1.54559	1.37826	1.70195	1.41681	1.62366	1.57351	1.72683	1.71892	1.61	1.68134	1.6884	1.6563	1.60649	1.69787	1.54599	1.55244	1.56834	1.84323	1.57828	1.6343	1.70334	1.48481	1.63199	1.79497	1.73772	1.59199	1.84355	1.49856	1.64694	1.54878
100503664	2.08172	2.15721	1.97886	2.29216	1.93997	1.75683	1.99947	1.78809	1.84258	1.98712	1.90931	1.87058	1.61189	2.09329	1.78737	1.78607	2.00205	1.83668	1.86508	2.30992	1.76905	1.8884	1.93986	1.9739	2.15473	1.75083	2.10567	1.98387	1.93363	1.7053
100503670	6.08574	6.32191	6.16129	6.19413	6.09291	6.19304	6.45831	6.40206	6.28671	6.34172	6.24348	6.47482	6.1251	6.18923	6.17489	6.04383	6.33681	6.07587	6.14884	5.99735	6.12651	6.25159	6.36958	5.97192	6.18258	5.97003	6.15607	5.78256	6.03904	5.84018
100503671	2.74571	2.87645	2.88048	2.83248	3.15181	3.15961	3.09576	3.51758	3.13981	3.28708	2.77296	2.91731	2.83499	2.69337	3.19452	2.78694	2.69874	2.8285	2.50448	2.93198	2.65409	2.9318	3.16448	2.78251	2.68227	2.49689	2.71438	2.97704	2.81763	2.98072
100503676	6.64471	6.95552	7.15023	6.85686	7.02874	7.59728	7.8063	7.45632	7.29711	7.11792	7.58508	7.40325	7.48203	7.25238	7.3756	6.79123	6.98853	7.069	6.14387	6.4492	7.59299	7.36802	7.47414	7.04545	7.26729	6.83266	6.48105	6.6506	6.63473	6.37286
100503686	3.75379	4.33973	5.07504	4.73218	5.17496	4.65689	3.28875	4.97763	4.19852	3.02264	6.50731	2.92692	5.64306	3.98357	3.62759	3.48188	3.98407	4.53359	5.56999	4.84652	4.47688	4.30768	2.78012	4.36183	2.85533	5.96174	3.18081	5.33737	3.73177	3.78974
100503690	1.83839	1.74241	1.88763	1.72932	1.7392	1.71965	2.14256	1.70465	1.64879	2.17944	2.15923	1.58941	1.95525	1.78553	1.88346	1.70992	1.96528	1.77419	1.83463	1.7022	1.68447	1.70364	1.66018	2.04628	1.89503	1.97102	1.91642	1.80139	1.76454	1.90814
100503722	5.3065	5.19263	5.57883	5.19706	5.5275	5.52949	5.49968	5.75907	5.36644	5.36814	5.42886	5.57956	5.66849	5.5404	5.66161	5.27298	5.04807	5.20865	5.31195	5.08089	5.44676	5.481	5.71616	5.21962	5.40878	4.82104	5.18701	5.76279	5.75563	5.41438
100503724	6.69796	6.36837	6.38845	6.7246	6.29825	6.00202	6.32036	6.05901	6.31515	6.37039	6.29988	6.32721	6.37238	6.37339	6.02979	6.45049	6.25658	6.04875	6.39247	6.21187	6.84871	6.57495	5.89307	6.23909	6.39056	6.47394	6.64907	6.27944	6.5363	6.53786
100503725	2.13257	2.0636	2.10852	2.27943	1.81072	1.87829	2.39414	2.05329	2.20519	2.15563	2.11356	1.89992	1.99257	2.05571	1.80351	2.06169	1.98289	1.94979	2.14602	1.91117	2.26575	1.92567	2.05706	2.06685	2.25813	2.11034	1.85446	1.83527	1.89569	2.32946
100503727	1.68401	1.67062	1.62542	1.54163	1.66954	1.63176	1.79938	1.47193	1.63147	1.80601	1.95703	1.48273	1.68308	1.54478	1.63621	1.661	1.6052	1.89814	1.7223	1.69012	1.73572	1.74367	1.73077	1.41117	1.53015	1.63754	1.27205	1.61334	1.53282	1.52735
100503739	1.85407	2.07819	1.70599	1.59796	1.78491	1.61189	1.6554	1.69795	1.61117	1.82982	1.70153	1.62329	1.75593	1.47482	1.53449	1.72599	1.61023	1.68732	1.83354	1.65042	1.88803	1.49476	1.5492	1.50035	1.50142	1.83524	1.65286	1.34775	1.44012	1.82411
100503741	2.61594	2.22981	2.01792	1.98218	2.0405	2.30384	2.00863	2.54462	2.25045	2.07334	2.5382	2.2534	2.36047	2.37606	2.57947	2.57346	2.20868	2.45532	2.10722	2.24175	2.34588	2.38564	2.19173	1.79316	2.2695	2.81698	2.77132	2.25303	2.53881	2.45127
100503742	1.51378	1.61857	1.45469	1.37019	1.6559	1.43891	1.78969	1.73765	1.76359	1.91535	1.7099	1.70503	1.98227	1.84014	1.83768	1.72826	1.51402	1.29367	1.70601	1.49425	1.52416	1.59587	1.69074	1.75411	1.49567	1.88695	1.54574	1.57336	1.52366	1.73494
100503759	1.53298	1.78774	1.61258	1.77832	1.81318	1.77146	1.727	1.67486	1.79407	1.9542	1.97105	1.72379	1.78359	1.81318	1.75859	1.51067	1.66576	1.80092	1.78315	1.71119	1.70948	1.77055	1.78643	1.65505	1.74801	1.76327	1.78311	1.62119	1.62503	1.72057
100503762	1.18494	1.38845	1.31505	1.43231	1.36533	1.4156	1.34821	1.88023	1.56272	1.27348	1.425	1.49368	1.29433	1.30482	1.38497	1.35593	1.45473	1.44877	1.48862	1.36901	1.27757	1.3489	1.44092	1.19513	1.40495	1.64084	1.29906	1.64969	1.52235	1.38376
100503774	2.94292	3.32881	3.34951	3.04122	3.43356	2.98315	2.94057	3.63235	3.24966	3.17461	2.87405	3.02829	2.84505	2.85723	3.12596	3.5571	3.23305	3.50698	3.28391	3.42067	2.61064	2.60582	3.13202	3.25639	3.09002	2.66443	2.98337	2.54548	2.93299	2.96324
100503775	2.5819	2.42402	2.61971	2.52491	2.21054	2.55227	2.78399	2.74717	2.37708	2.58513	2.69799	2.9515	2.94454	3.26121	3.67908	3.06484	2.77877	2.50949	2.63811	2.37985	2.66915	2.57368	2.73738	2.76768	2.5428	2.66085	2.54553	2.50271	2.52578	2.50714
100503783	1.70668	1.76533	1.70854	1.60704	1.51156	1.76818	1.86361	1.66005	1.68512	2.26361	2.07019	1.44819	1.89319	1.80517	1.72476	1.68649	1.45364	1.6491	1.74157	1.64605	1.99245	1.74212	1.55055	1.53969	1.88916	1.76662	1.60459	1.57193	1.73393	1.59266
100503785	2.63779	2.87524	2.49863	2.55395	2.49363	2.62619	2.2152	2.7708	2.51185	2.42762	2.60882	2.6787	2.62693	2.91878	2.64162	2.27329	2.59095	2.3575	2.31563	2.41077	2.81304	2.58184	2.9196	2.47619	2.60874	2.58049	2.56105	3.12728	3.02374	2.40985
100503788	4.37072	4.74126	4.89668	4.4196	4.63224	4.6705	4.72674	5.08792	4.9973	5.07995	4.62966	4.63958	4.57704	4.41654	4.47969	5.36429	5.19342	5.54798	5.41587	5.27574	4.54277	5.0655	5.22665	4.53621	4.97836	4.13381	4.16444	4.52973	4.64539	4.55575
100503791	1.72259	1.60461	1.82254	1.9017	1.66298	1.75393	2.05492	1.86195	1.85655	1.76306	2.00278	1.6201	1.80853	1.8461	1.67454	1.82641	1.94266	1.95696	1.77193	1.67028	1.7459	1.78651	1.77095	1.97995	1.77859	1.74892	1.90439	1.61497	1.74962	1.4032
100503793	1.92095	2.28363	2.3102	2.28607	2.42743	2.23768	2.1908	1.86195	2.97152	2.55606	2.13087	2.44456	2.39685	2.07686	2.31006	2.48944	2.40108	2.55719	2.39496	2.91301	2.27678	2.23424	2.10456	2.40776	2.27232	1.82513	2.10209	2.23248	1.99513	2.18375
100503797	1.87247	1.85935	1.95251	1.82409	2.16491	1.83857	1.86428	2.10143	1.92952	1.64433	1.86996	1.59399	2.08967	1.69584	1.54671	2.02304	1.94225	1.73699	2.04678	1.80112	1.70168	1.81746	1.57169	1.8202	1.59348	1.48189	1.48647	1.63806	1.92439	1.7092
100503802	1.6182	1.69996	1.72889	1.72767	1.79104	1.62232	1.7564	2.02716	1.77262	2.10153	2.17195	1.73856	2.03186	1.82162	2.14154	1.87835	2.08639	1.8783	2.05449	1.97838	1.82189	1.86257	1.81313	2.37309	1.91112	1.57896	1.77729	1.72895	1.82408	1.79781
100503807	5.64407	5.63183	5.48944	5.43018	5.52344	5.25142	5.09352	5.46513	5.20833	5.12265	5.272	5.35997	5.40172	5.29819	5.38773	5.7928	5.57127	5.35578	5.62213	5.40111	5.35948	5.58769	5.59629	5.10667	5.18511	5.07291	5.25105	5.3423	5.48986	5.20567
100503812	1.58882	1.4887	1.65727	1.45905	1.50276	1.47122	1.33623	1.64694	1.75657	1.82506	1.58504	1.71266	1.59563	1.3606	1.47413	1.30775	1.50045	1.62401	1.88147	1.65169	1.7712	1.4077	1.47663	1.41108	1.53304	1.66324	1.51308	1.56151	1.6412	1.5221
100503813	1.44356	1.47674	1.67344	1.44608	1.60084	1.53937	1.64129	1.83326	1.63313	1.71377	1.67213	1.76416	1.63977	1.67072	1.8364	1.55956	1.48063	1.64918	1.35663	1.54283	1.69854	1.59361	1.56005	1.54809	1.60493	1.51152	1.52107	1.58908	1.5767	1.44961
100503826	1.96311	1.87768	1.82884	2.1099	1.90473	2.09031	1.86147	1.63821	1.97859	2.12801	1.98567	1.86366	1.79142	1.83896	1.97318	1.99426	2.00173	2.17979	1.91185	2.0761	2.13721	1.95927	1.8006	1.94942	2.32055	2.04444	1.55055	2.06229	2.2396	1.91011
100503827	2.01642	2.2445	2.14	2.25208	2.28652	2.00692	2.34333	1.95097	2.32636	2.32746	2.32922	2.14654	2.37344	1.97406	2.21579	1.96057	2.09055	1.91389	2.17431	1.76631	2.1945	2.45704	2.35188	2.1854	2.19808	2.29961	2.35079	2.11152	2.15271	2.39241
100503829	2.45946	2.72701	2.51468	2.37372	2.10008	2.55631	2.59576	2.70991	2.9035	2.81425	2.57293	2.41978	2.40998	2.44823	2.27651	2.58804	2.73843	2.29772	2.37808	2.52949	2.25316	2.47773	2.812	2.21168	2.40321	2.30695	2.43494	2.7478	2.52737	2.57363
100503842	4.84138	4.60315	4.49462	4.63455	4.43739	4.87393	4.74076	3.66329	4.22238	4.49572	4.85972	4.50519	4.49389	4.54312	3.93226	4.14414	4.21911	4.54524	3.59175	4.19373	5.06554	5.37929	4.70702	4.13916	4.12019	5.21587	4.43012	4.28801	4.30897	4.00477
100503847	1.42893	1.70422	1.88024	1.6991	1.37975	2.1143	1.75903	1.69511	1.981	1.73521	1.84952	2.26651	1.8055	1.72698	1.87115	1.40683	1.76265	1.69074	1.8553	1.70154	1.54717	1.58471	1.74718	1.52832	1.73772	1.81002	1.85448	1.74889	1.76152	1.60641
100503855	4.30418	3.88868	4.16971	4.06942	3.97427	3.90308	3.96003	4.14726	3.36974	3.57495	4.27143	3.71652	3.84021	3.93668	4.15367	4.39691	4.08324	3.98036	4.02774	3.66824	3.83093	3.93276	3.65099	3.97443	3.53297	4.34058	4.04445	4.11178	3.93066	4.01936
100503859	1.61003	1.62527	1.7574	1.54687	1.58153	1.71339	1.69864	1.80968	1.74007	1.90284	1.64136	1.83378	1.61902	1.75989	2.14051	1.79367	1.55741	1.49533	1.76155	1.48084	1.9306	1.77415	1.73811	1.84758	1.66318	1.80988	1.91593	1.52664	1.76454	1.92567
100503868	2.53218	2.33809	2.14253	2.62249	2.249	2.73833	2.57971	2.20059	2.40726	2.66899	2.23451	1.949	2.54297	2.6004	2.60798	2.72503	2.39108	2.25075	2.50287	2.31753	2.5004	2.4569	2.56938	2.79425	2.5031	2.56904	2.73452	2.40958	2.40425	2.42571
100503869	2.29053	2.15856	2.09863	2.19572	2.13602	1.85183	2.05053	1.95416	1.88783	1.8856	2.25623	2.08547	2.10833	2.19302	2.56261	2.09803	1.9395	1.96475	1.8699	1.94331	2.33624	2.1941	2.02525	2.20952	1.73772	2.41408	2.31534	2.15797	2.30953	2.34701
100503871	1.98597	1.74847	1.79346	2.0529	1.73531	1.54079	1.78883	1.83364	1.85869	1.80238	1.90629	1.66878	1.84083	1.94978	1.57583	1.81921	1.7153	1.8116	1.78867	1.79238	1.82401	1.72835	1.72417	1.97509	1.58879	1.65137	1.71836	1.82208	1.70566	1.66828
100503873	1.84093	2.04976	2.04658	1.80017	1.95405	1.59164	1.76049	1.68125	1.79169	1.67103	1.44574	1.7343	1.74449	1.59968	1.95699	2.38214	1.70379	1.95325	2.10457	1.96232	1.64748	1.98249	1.86571	1.66972	1.53304	1.82869	2.02569	1.68958	1.66385	1.83058
100503882	1.47873	1.38588	1.43712	1.51438	1.33117	1.3856	1.42788	1.6974	1.58952	1.90701	1.4347	1.4754	1.32921	1.23215	1.42855	1.39165	1.42546	1.41666	1.39929	1.50394	1.44552	1.52742	1.29679	1.49192	1.51139	1.53454	1.44922	1.72724	1.37182	1.34908
100503888	2.84288	2.83037	3.18964	2.79214	2.7437	2.79425	2.61733	3.02404	2.66241	2.64002	2.66723	2.86543	2.77553	3.08497	3.23227	2.61952	2.63585	2.6261	2.44688	2.75331	2.73268	2.73776	2.88167	2.46241	2.40041	2.82612	3.07229	2.77465	2.89342	2.93845
100503890	3.11302	2.97552	2.96311	3.20707	2.92132	2.69387	2.87159	2.7463	2.71679	2.77859	2.93493	3.0565	2.79341	2.84383	2.71846	2.62199	2.53879	2.47423	2.70518	2.62872	3.00741	2.78391	2.70738	2.65683	2.76732	2.91401	2.75088	2.55804	2.59166	2.74006
100503894	1.79889	1.5281	1.65799	1.71321	1.57042	1.43038	1.49011	1.71462	1.75153	1.71002	1.79497	1.49617	1.55665	1.37248	1.71307	1.63628	1.78158	1.55599	1.60806	1.53755	1.53737	1.56079	1.70505	1.6562	1.90185	1.70413	1.62661	1.73604	1.40635	1.29622
100503912	4.49125	4.90967	5.15765	4.53559	5.42389	4.56471	5.65632	4.91776	5.98427	4.94946	3.76453	4.24229	4.52307	4.22404	3.28582	5.00892	4.91419	5.16152	4.63937	5.30914	4.57097	4.89851	5.24679	4.34507	4.68762	3.84049	3.96343	4.18825	4.11706	3.76156
100503915	2.10431	2.08701	1.87188	2.28909	1.99733	2.21008	1.82681	1.94942	1.69369	2.25301	1.96716	1.9542	1.8731	1.99454	2.2277	2.04349	2.01945	1.7729	1.97133	1.74364	1.87785	1.9831	1.95899	1.82476	1.96809	1.75387	1.76342	1.98433	1.95413	2.45064
100503921	5.91538	5.71089	6.1036	5.65237	5.51032	5.88342	5.86626	6.07032	5.64355	5.31943	5.66206	5.73415	5.68456	5.66113	6.23752	6.10385	6.22969	5.78279	5.3145	5.34264	5.78309	5.81159	5.83957	5.56308	5.45961	5.54595	5.60302	5.64041	5.55438	5.53219
100503924	2.24706	2.16548	2.00114	2.15681	2.11901	2.28967	1.93296	2.04317	2.59648	2.38353	2.75235	1.84906	2.00106	2.23612	2.03952	2.09269	1.63856	1.91199	2.21989	2.19375	2.11717	2.37767	2.01327	2.47135	2.19756	2.47161	2.26217	2.39923	2.05669	2.24734
100503928	3.99803	3.98126	4.01684	4.06424	3.90795	4.28448	4.11349	4.11352	3.73134	3.75158	3.86325	3.93484	3.94191	4.04978	3.62028	4.10723	4.26318	3.90695	4.00702	4.3228	4.12909	4.08641	4.06889	3.95278	4.03995	3.59	3.41524	3.44424	3.36181	3.90966
100503933	5.35212	5.51244	5.4427	5.27401	5.4815	5.48083	5.54524	5.82616	6.01669	6.09389	4.70573	5.32429	5.29185	5.24087	5.67807	5.59328	5.59328	5.4985	5.66902	5.71624	5.18349	5.4948	5.63863	5.68316	5.8133	4.97925	5.00222	5.46324	5.05931	5.25182
100503944	2.07479	2.05409	2.0005	2.26189	2.30774	2.17114	2.20765	2.28222	2.29623	1.99377	2.27531	1.97498	2.13804	1.88792	2.15441	2.22232	2.10654	2.0574	2.13804	2.47762	2.29907	2.24525	2.41692	1.99763	2.24234	2.44468	2.31407	2.32584	2.17159	2.04555
100503953	1.7148	1.85238	1.91994	1.64042	1.85787	1.78133	2.09684	1.89605	2.04147	1.904	1.7401	1.91426	1.70464	1.7778	1.8437	1.70196	1.73226	1.81479	1.75692	1.74232	1.94429	1.76868	1.56854	2.00639	1.99294	1.88577	1.77142	1.7719	1.77759	1.83875
100503956	2.35445	2.27229	2.46732	2.27394	2.19113	2.3742	2.05079	1.74022	2.06234	1.77937	2.0969	2.19034	2.15834	2.1379	1.9438	1.98803	2.10981	2.64448	2.21234	2.52009	2.19414	2.00427	2.4085	2.06996	2.07306	2.08111	2.30051	2.069	2.10301	2.28786
100503961	1.80785	1.65584	1.80802	1.68106	1.8082	1.75599	1.78999	1.86764	1.80472	1.99973	2.05454	1.7666	2.06127	1.62778	1.81287	1.48388	1.61972	1.73477	1.90736	1.83363	1.79935	1.80802	1.94542	1.73542	1.5949	2.01513	2.0243	1.87232	1.6412	1.61883
100503966	1.89379	1.69394	1.92603	2.05523	1.89705	2.09359	1.96073	1.96451	2.40944	2.0254	1.929	1.8596	2.09838	1.76861	2.18258	1.9787	2.20636	1.81167	1.9307	1.81593	1.96772	2.06556	1.89114	2.16011	1.82734	2.32763	1.82409	1.72761	2.00311	2.21255
100503969	9.26287	9.23803	9.01794	9.39255	8.9692	9.09735	8.68413	8.64017	8.66475	8.64181	9.84581	9.52711	9.46115	9.6362	8.75316	7.95931	7.52185	8.19217	7.95429	7.90915	9.20072	9.16337	8.42945	8.90045	8.68706	9.74565	9.09003	8.17618	8.9693	8.40707
100503983	1.66932	1.7493	1.48257	1.70856	1.63788	1.45374	1.82225	1.69599	1.62071	1.81552	1.7837	1.54392	2.01482	1.74071	1.72682	1.85232	1.67446	1.88299	1.76451	1.65554	1.67734	1.70364	1.48635	1.60641	2.12842	1.69018	1.43989	1.32961	1.38794	1.36548
100503986	1.69552	1.72609	1.62501	1.57087	1.77458	1.78163	1.65344	1.66133	1.62545	1.86096	1.77265	1.67825	1.78763	1.88369	1.57099	1.83547	1.68034	1.61119	1.72431	1.85166	1.64214	1.58411	2.01659	1.81624	1.7759	2.02509	1.52504	1.73691	1.63285	1.75257
100503998	2.33476	2.53264	2.69403	2.29989	2.54199	2.75796	2.68658	2.75933	2.82372	2.60751	2.44658	2.686	2.58742	2.34765	2.24488	2.59577	2.36235	2.4012	2.51742	2.45456	2.77786	2.82613	2.8007	2.48989	2.51486	2.71605	2.47625	2.40683	2.41556	2.68871
100504012	7.54731	7.42764	7.26357	7.25054	7.10028	7.45949	7.2483	7.10542	6.96353	6.47273	7.9212	7.61516	7.45215	7.58099	7.00918	7.17044	7.14558	7.13508	7.04969	6.81871	7.55843	7.74505	7.25655	6.9417	7.07594	7.63812	7.3374	6.93707	7.56088	7.13956
100504016	5.63309	5.64899	5.63413	5.81025	5.48785	5.83443	5.59543	5.81783	5.81503	6.10341	5.69392	5.1139	5.62439	5.19834	4.51578	5.57801	5.59561	5.90636	5.59725	6.14374	5.85707	5.68995	5.8034	5.87706	5.6546	5.16174	4.7562	5.08102	4.89767	4.84334
100504017	2.00873	1.99534	2.07073	2.11688	1.95061	2.06101	1.9491	2.19031	2.02007	2.00418	2.11125	1.74744	2.04028	1.84892	2.18484	2.26394	1.97823	2.06329	2.23999	2.06869	2.05606	2.16713	2.05367	2.06592	2.28349	2.12043	2.19855	1.7878	2.22781	2.14808
100504021	1.92786	2.06801	2.20474	2.20748	2.22752	2.36849	2.15227	1.70285	2.05418	2.06811	1.9626	2.1521	2.19283	2.46444	2.26722	2.21171	2.54598	2.17418	2.00768	2.66662	1.82528	2.06854	2.22052	1.79614	2.0687	2.13498	1.95175	2.39685	2.22784	2.56468
100504029	3.70599	3.78892	3.53847	3.59676	3.74602	3.8273	4.06799	3.47208	3.6442	3.70613	3.56887	3.35055	3.57173	3.52212	3.43329	3.93997	3.74413	4.05798	3.61088	3.99816	3.60988	3.52663	3.58284	3.54323	3.49018	3.22232	3.13622	3.31161	3.32694	3.24251
100504030	2.23448	2.32561	2.24548	2.3922	1.83991	2.17114	2.43745	2.26685	2.26434	1.94063	2.61644	2.19868	2.44818	2.2955	2.46461	2.32484	2.26309	1.98677	2.21146	2.1981	2.32631	2.30198	2.26036	2.33253	2.70588	2.67199	2.21463	2.35469	2.36564	2.42571
100504032	5.60371	5.42464	5.40965	5.4548	5.5124	5.29342	5.04223	5.3134	5.04116	4.91351	5.11988	5.15954	5.18471	5.06794	4.81353	5.10882	5.26653	5.28043	5.16645	5.06439	4.93432	4.84579	5.25505	5.08035	4.93043	5.43064	4.98031	5.04255	5.14118	5.20508
100504038	1.99079	1.9924	1.91637	1.77781	1.86981	2.00621	1.93058	1.95825	1.80312	2.11071	2.07489	2.06571	2.04402	2.14312	2.41092	2.22101	2.21237	2.13652	1.84673	1.88914	1.85518	2.09209	1.95804	1.98038	1.97692	2.04669	2.02261	2.07235	2.16175	2.10009
100504039	1.32137	1.83991	1.52062	1.86756	1.58276	1.91792	1.6473	1.52525	1.84676	1.98055	1.8051	1.66291	1.5521	1.63285	1.47018	1.74389	1.60554	1.69398	1.60482	1.68245	1.62782	1.61351	1.38185	1.68304	1.64455	1.65168	1.69976	1.63221	1.45826	1.55616
100504040	4.4627	4.07415	4.2878	4.17073	4.19902	4.22378	4.2306	4.14867	4.11746	4.11716	4.15044	3.47839	3.87108	3.80033	4.25201	4.11168	4.2854	4.17701	4.18916	4.31931	4.08642	4.07591	4.16579	3.87512	3.56559	4.09393	4.01079	4.11178	4.07396	3.82123
100504048	2.25578	1.87129	1.94449	1.79344	1.89418	2.08348	1.8479	1.83958	1.9863	1.80092	2.02583	1.96718	1.67696	1.83851	2.11639	1.67092	2.15314	2.15872	1.71381	1.96611	1.78102	1.71672	2.28844	1.73341	1.88991	2.13371	1.7174	1.87521	1.63295	1.7406
100504050	5.25883	5.06388	4.94852	4.9648	5.09341	5.33169	4.99394	4.96265	5.54948	5.08295	4.99191	4.82693	4.72634	4.90514	4.76411	5.04048	5.13473	5.00223	5.07562	5.33432	4.98135	5.36763	5.25168	4.93981	5.13908	4.79186	5.23066	4.90017	5.33807	4.86898
100504051	2.49335	3.0578	2.7372	2.86404	2.81109	3.08045	2.88308	3.19594	2.78125	3.49732	3.48163	2.84221	3.0845	3.32571	2.87725	2.88583	2.78956	2.85169	3.04557	3.12612	3.02343	3.21544	2.90091	3.56803	3.58993	2.65233	2.91107	2.63396	2.8169	2.61188
100504083	2.08578	1.83788	1.85766	1.97959	2.05298	2.04551	1.96276	1.88314	1.96724	1.98383	2.00227	2.07978	2.02688	1.91199	2.20236	1.84762	2.24984	2.41034	1.96673	2.0575	2.02906	1.88806	2.00824	1.98859	2.24234	2.35384	1.86672	2.02046	2.22226	1.99913
100504095	2.13544	2.136	2.30068	2.40953	2.39355	2.05733	2.02428	2.60776	1.91085	2.51964	2.48153	2.1468	2.19592	2.16174	2.00834	2.28046	2.33664	2.44212	2.67867	2.1371	2.27461	2.07841	1.90854	2.42349	2.21732	2.18444	2.36354	2.25441	1.92993	2.15789
100504100	1.88128	2.15668	1.91199	1.81392	2.03279	1.79236	1.85567	1.85396	1.899	1.86744	1.73769	1.86851	1.74449	1.91954	1.95147	2.08277	1.91395	2.10089	1.92326	2.10465	2.00439	2.20159	2.17878	1.74047	1.87396	1.83836	1.68757	1.65255	1.97533	2.02427
100504106	1.48115	1.57335	1.65614	1.28407	1.6782	1.73358	1.50715	1.43963	1.55921	1.68311	1.51107	1.61545	1.4453	1.54992	1.70677	1.52333	1.4527	1.37643	1.67395	1.58376	1.64748	1.67142	1.4079	1.5207	1.64644	1.4802	1.5819	1.57207	1.53967	1.40071
100504120	6.80275	6.74286	6.69659	6.89337	6.79993	6.6806	6.69687	6.57702	6.81816	6.92718	6.87795	6.72547	6.87662	6.79517	6.81925	6.98611	6.83504	6.82982	7.13797	7.01916	6.48804	6.29574	6.40475	6.77189	7.03339	6.70953	6.82865	6.80263	6.81834	6.92759
100504121	1.16721	1.40368	1.41223	1.46035	1.31707	1.23473	1.49011	1.37625	1.47419	1.32745	1.37082	1.38777	1.35168	1.36023	1.3675	1.45896	1.36983	1.20455	1.39583	1.33432	1.31642	1.49911	1.42533	1.42047	1.30589	1.45216	1.28742	1.27304	1.39658	1.52799
100504126	4.18986	4.12472	4.15568	4.2249	4.12923	3.93133	3.79431	4.09291	3.94256	3.32798	3.8772	4.34226	4.12224	4.02861	4.11499	5.16615	4.42421	4.14586	4.56844	4.44153	3.82409	3.85479	3.85337	3.76566	4.01332	4.02573	3.9802	3.69547	3.64665	3.61512
100504127	2.1067	2.18837	2.09214	2.50957	2.03697	1.62213	2.71484	2.23259	1.61117	2.03233	1.9605	2.07228	1.96588	2.22054	1.90943	2.62992	2.07438	1.64648	1.65192	1.98941	2.43682	2.45551	1.99276	2.09605	1.56108	2.12099	2.08286	1.80348	2.12835	2.58268
100504135	1.98853	1.80305	1.71116	2.00191	1.9023	1.82774	1.63614	1.71904	1.83988	1.61377	1.75649	1.73135	2.00835	1.71929	1.88434	1.7502	1.86531	1.76296	1.98769	1.78949	1.85519	1.75531	1.83231	1.71492	1.71454	1.87923	1.7847	1.75022	1.61501	1.75075
100504137	4.00701	4.18214	4.31179	4.3539	4.16949	4.334	4.20446	4.26445	4.57102	4.16135	2.97728	3.57839	3.77308	3.50682	3.29499	4.1569	4.22675	4.19408	3.88015	4.49617	4.31323	3.72373	4.11372	4.00389	4.15852	2.82946	3.2467	3.40237	2.99802	3.61386
100504141	1.90555	1.96149	1.98317	1.8967	2.05986	1.92202	1.95488	1.86839	2.04587	1.87187	1.99657	1.70253	1.92135	1.90253	1.88316	2.13103	1.96219	1.88299	1.96059	2.00119	1.8432	1.93119	2.14652	1.95682	1.746	1.94344	1.90479	1.94461	1.75228	1.7923
100504147	1.72619	1.8399	1.86196	2.05076	1.94924	1.97075	1.96913	1.93372	1.9835	1.9542	1.92849	1.87155	2.11739	1.98732	1.9782	2.14217	1.82644	1.81891	1.78315	1.74479	1.84796	1.90513	1.7879	2.29382	2.29349	2.13498	2.02351	1.80286	2.06154	1.67106
100504154	1.85967	1.79495	1.9869	1.86489	1.79437	1.82331	1.74935	1.78679	1.83321	1.81836	1.74976	1.67703	1.82622	2.08253	1.81392	2.02611	1.51084	1.84302	1.69132	1.79763	1.72921	1.5414	1.85181	2.17765	1.50644	1.94344	2.27883	1.52016	1.66663	1.65571
100504162	2.00489	2.07825	2.20834	2.12081	2.0643	1.94826	1.80731	1.75049	1.81437	1.81598	1.76523	1.94991	1.72959	2.27404	2.34672	1.78265	2.04162	1.93551	2.18835	2.06236	1.96473	2.24196	2.01184	1.81279	2.08238	2.14592	1.91351	1.99122	1.8487	1.97822
100504164	1.552	1.22312	1.77134	1.70314	1.22462	1.51253	2.51628	2.42723	1.87258	2.07745	2.33231	1.74582	1.61161	1.56771	2.0499	1.40752	1.76415	1.65949	1.61335	1.63784	2.10203	1.9561	1.59975	1.91919	1.91861	1.78143	1.66684	1.99309	1.51676	1.54938
100504195	3.80246	3.78373	4.05242	3.78683	3.79444	3.88069	3.80381	3.89971	3.94786	3.78246	3.96978	3.65327	3.65151	4.02349	4.13875	3.6368	3.68283	4.0702	3.64876	3.58505	3.62902	3.82023	3.77168	3.80524	3.74746	3.83831	3.84914	3.73043	3.97927	4.2252
100504205	2.95926	2.48387	2.6884	2.34008	2.58577	2.84593	2.66312	2.92069	2.98313	3.12727	2.79745	2.87078	2.79393	2.67785	2.80325	2.86907	2.94951	2.88028	2.68389	2.94489	2.6884	2.90244	2.84957	2.73838	3.00174	2.75792	2.78186	2.50681	2.62884	2.49632
100504206	1.58045	1.6853	1.70819	1.5373	1.67917	1.90992	1.49558	1.6103	1.39582	1.75827	1.61041	1.69738	1.3659	1.92908	1.84539	1.53452	1.65476	1.90101	1.46052	1.52567	1.83313	1.57626	1.94969	1.53348	1.5287	1.61305	1.50689	1.54487	1.30557	1.34964
100504223	4.97249	5.03754	5.10075	4.95378	4.85206	5.16687	4.91247	5.07804	4.74919	4.25958	5.48457	5.40625	4.91475	5.16773	5.25453	4.63854	4.36701	4.39374	4.40731	4.21515	5.14851	4.85653	4.89766	4.60935	4.2042	5.19694	5.00278	5.14342	5.27216	4.63842
100504225	2.06082	2.07777	1.95708	1.9164	2.20496	1.92333	1.93763	2.10383	2.01621	2.11773	1.93456	1.9542	1.92305	1.96994	1.7773	1.82869	2.26336	1.92849	2.14806	1.72407	1.9462	1.92097	1.59725	2.17783	2.04883	1.82269	2.01646	1.99774	1.84355	1.93147
100504226	4.26538	4.33547	4.31431	4.48782	4.32309	3.51152	4.03314	3.90082	3.92637	3.79709	4.19616	3.80972	4.02499	4.03439	4.17104	4.56482	4.52229	4.27473	4.80748	4.70324	4.06458	3.83572	3.85632	3.95377	3.67198	3.94089	3.88935	3.72648	3.85845	4.02876
100504229	3.1998	3.43901	3.58336	3.65333	3.68658	3.22838	3.64037	3.82409	4.19422	3.78985	3.33466	3.13284	2.91766	3.02225	3.46638	3.86177	3.81358	3.96472	3.71935	3.94379	3.38429	3.6451	4.04115	3.62654	4.15064	2.82171	3.25394	3.27923	3.206	3.14966
100504230	4.94426	5.07973	4.56698	4.55599	4.67005	4.13792	4.73025	4.41412	4.39325	4.12706	5.27437	4.98228	4.96323	5.26987	4.7233	5.44211	4.84122	4.69718	4.71713	4.86886	4.32888	4.8161	4.20101	4.18303	4.04088	5.52642	5.16378	5.14704	5.53671	5.48677
100504231	2.8662	2.76861	2.98953	3.15493	2.83621	2.89818	2.75188	2.55594	3.60307	3.24935	2.82558	2.57344	2.8533	2.41212	2.55837	3.10784	3.55803	3.52781	3.14106	4.0286	2.19375	2.83166	3.02615	2.81094	3.66218	2.14049	2.26236	2.76863	2.56476	2.72675
100504252	2.67274	2.56646	2.46895	2.70406	2.54991	2.70441	2.64324	2.68179	2.62972	2.5563	2.61707	2.61591	2.73841	2.1251	2.57747	2.74064	2.94954	2.76008	2.69427	3.03915	2.60789	2.71345	2.41789	2.65935	2.43052	2.68966	2.79514	2.81892	2.52755	2.42571
100504255	2.78163	2.98849	2.72571	2.6889	2.74813	2.86286	3.33841	2.96068	3.40316	2.475	3.39343	2.65455	3.16764	2.84725	2.61682	2.88211	3.02015	2.70505	2.92821	2.5408	3.30032	2.95638	3.1768	2.98535	3.07664	2.90047	2.67593	2.66606	2.7399	2.75169
100504294	5.54021	5.67641	5.76971	5.7912	5.81455	5.85303	6.05482	6.12026	5.65708	5.45823	6.19079	6.36392	6.04902	6.2097	6.47189	6.273	5.96857	5.71808	6.02631	5.85381	6.14259	5.84117	5.82421	5.70141	6.05238	6.20208	5.92799	6.22984	5.99409	6.60718
100504304	1.34329	1.38188	1.5962	1.40012	1.41791	1.5278	1.32501	1.67018	1.5623	1.40974	1.39687	1.38137	1.70294	1.42815	1.62315	1.50651	1.48435	1.4239	1.72301	1.35433	1.49162	1.37762	1.4154	1.49192	1.52567	1.55174	1.53634	1.63141	1.28847	1.46192
100504309	6.76432	6.65131	6.64329	6.80503	6.58652	6.57832	6.73908	6.51289	6.78356	6.79559	6.41285	6.40995	6.57751	6.58765	6.09024	6.1752	5.99269	6.12897	6.2161	5.94127	6.79348	6.7814	6.75054	6.79975	6.79654	6.40099	6.13076	5.99098	5.77455	6.16692
100504312	1.89779	1.83791	1.689	1.6089	1.64766	1.74388	1.59644	1.77669	1.67966	1.80092	1.70258	2.01864	2.06127	1.97757	2.01923	1.69818	1.54944	1.86251	1.72061	2.17248	1.94715	2.17865	2.12776	2.05605	1.78239	2.04908	1.72631	1.81837	1.76551	1.45733
100504345	1.62162	1.58586	1.65685	1.88931	1.93832	1.68311	1.79179	1.92078	1.82156	1.98743	2.17158	1.71849	1.98758	1.63272	1.87079	1.73169	1.92122	1.69224	1.95403	1.8037	1.93	1.85601	1.64335	1.75409	1.9374	1.71134	1.6183	1.87451	1.81054	1.8223
100504348	3.89438	3.90844	3.87914	3.60846	3.55467	4.33236	4.4361	3.97799	3.4197	2.81335	4.63981	4.04672	3.83802	4.17002	3.79956	2.79462	2.29095	2.41336	2.2268	2.54881	4.51866	4.34917	4.60845	4.06078	3.62224	4.08903	4.00955	3.75549	4.48441	4.0666
100504349	1.6	1.57486	1.5455	1.46279	1.41705	1.57328	2.08298	1.87994	2.23033	1.76047	1.83805	1.65365	1.81461	1.69293	1.86628	1.45645	1.53827	1.36572	1.65105	1.56881	1.6424	1.77916	1.50884	1.70551	2.12802	1.75859	1.79623	1.75105	1.54559	1.64306
100504350	1.75431	1.69647	1.77531	1.82992	1.83851	1.76182	1.94682	1.60072	1.87826	1.54	1.70886	1.80766	1.82116	1.7897	1.89222	1.78814	1.79082	1.75558	1.76101	1.87763	1.85366	1.67382	1.92674	1.67537	1.61414	1.98978	1.68048	1.63586	1.73273	1.74913
100504365	2.77363	2.91921	2.55778	2.64417	2.78501	2.52143	2.845	2.88206	2.62397	2.81863	2.84656	2.26634	2.62922	2.66675	2.85588	2.63066	2.61416	2.45532	2.80979	2.73161	2.79568	2.72638	2.40781	2.51251	2.7449	2.5924	2.55578	2.42807	2.49076	2.49804
100504377	2.46811	2.63861	2.71048	2.38555	2.17742	3.67885	3.83059	3.93565	2.94248	4.05721	3.45584	3.67921	3.62434	3.76741	2.75971	2.93271	2.9202	2.58735	2.69567	2.82542	3.87788	3.99527	3.85494	3.82702	3.86446	2.96047	2.49614	2.99852	2.96699	2.47174
100504385	2.25317	2.07536	2.00706	1.88848	2.03753	1.98441	2.09854	1.64965	1.91022	1.70804	2.26701	2.2018	2.2476	2.27495	2.27066	1.97564	2.09751	1.85662	2.21532	2.16614	2.31594	1.90991	2.25344	2.32798	2.3345	2.13995	2.18237	2.00039	2.11866	1.92507
100504389	2.76981	2.54747	2.62115	2.74758	2.37212	2.40463	2.79367	2.20003	2.28792	1.93075	3.21534	2.8147	2.71055	2.66024	2.66623	2.6072	2.31226	2.51574	2.50885	2.42687	2.41159	2.31967	2.43246	2.72232	2.31057	2.54178	2.71952	2.20077	2.93299	3.05141
100504395	4.3733	4.55077	4.49267	4.51958	4.73688	4.63385	4.3113	4.43332	4.51477	4.53663	4.69136	4.48432	4.61528	4.41885	4.50959	4.74353	4.81037	4.92743	4.83314	4.7864	4.41951	4.3705	4.46207	4.4348	4.50641	4.52799	4.09116	3.80968	4.35749	4.39198
100504404	2.1959	2.28752	2.08407	2.22289	2.36149	1.99249	2.24632	2.1819	2.13933	2.16434	2.28502	2.20269	2.18572	2.11703	2.15955	2.12375	2.17431	2.30691	2.61397	2.57897	2.35471	2.06099	2.37397	2.56214	2.26235	2.14742	2.2269	2.38038	2.03618	2.34232
100504412	2.03542	1.84392	1.82588	1.69411	1.87034	1.93724	2.03493	1.9074	2.01582	1.87355	1.71472	1.80249	2.00199	1.79224	2.22405	1.75733	2.1456	1.76637	2.03888	1.84693	2.16164	1.68698	1.73796	1.78035	1.82096	2.18739	1.7835	1.66435	1.81619	1.54491
100504415	2.09856	1.84915	2.11771	1.88458	1.99738	2.00413	1.82227	1.71904	1.96396	1.7753	2.01268	1.90044	2.33803	1.85759	2.22708	2.09146	2.05902	2.14069	1.91336	2.29482	1.89947	2.09389	1.94809	1.9959	2.09488	1.75621	1.75691	1.94882	2.10348	2.06779
100504417	1.89998	2.07354	2.23058	1.93632	1.9698	1.83369	2.18412	2.29963	2.03407	1.99597	2.23451	2.30048	2.00827	2.07686	1.83815	1.94041	1.94578	2.03444	2.10143	1.90732	2.06241	2.13177	1.91237	2.17241	2.10363	2.0712	2.24223	2.19815	2.19107	2.36382
100504422	2.23057	2.02528	2.23098	1.58525	2.15279	1.98742	1.81178	2.27023	1.90805	2.06443	1.76247	2.33185	2.38102	2.29798	1.93585	1.97941	1.97157	2.27366	2.01446	2.10126	2.09947	1.95199	2.13375	1.96169	1.71895	1.94037	1.96439	2.16987	2.18764	2.04375
100504423	2.55529	2.68551	2.99677	2.8879	2.68459	3.20846	2.9125	2.56658	2.98564	2.97224	2.58748	2.95133	2.86401	2.85201	2.57029	2.56255	2.52776	2.67478	3.00622	2.81446	2.4495	2.81167	2.76512	2.87966	3.31617	2.44648	2.68157	2.42039	2.5632	2.62351
100504446	2.73065	2.40224	2.56417	2.75488	2.40345	2.65266	2.29029	2.02067	2.22947	2.22133	2.47281	2.33171	2.87722	2.23301	2.24199	2.7488	2.54659	2.47208	2.48838	2.75728	2.26904	2.16451	2.26021	2.26757	2.33009	2.14021	2.13753	2.22349	2.31564	2.58814
100504455	2.33062	2.61518	2.32482	2.75898	2.44713	2.68682	2.90474	3.33203	2.33525	3.56994	2.61545	2.43737	2.45611	2.72518	3.38546	2.40322	2.47395	2.60881	2.80189	2.5816	2.87002	2.92606	2.74846	2.81236	2.8724	2.79469	2.91704	2.71585	2.59622	2.47206
100504457	1.68368	1.78756	1.88623	2.00332	1.8717	1.55599	2.21526	1.71122	1.76413	1.59477	1.94111	1.7333	1.25307	1.59968	2.04539	1.61584	1.58962	1.34553	1.81044	1.47376	1.40462	1.94665	1.8316	1.85967	1.70557	1.70167	2.29325	2.24426	1.77182	1.63074
100504461	1.85414	1.86688	2.03696	1.88869	2.04424	1.77562	1.81109	1.71609	1.85257	1.99955	1.62995	1.80834	1.76491	1.68683	1.78476	1.74403	1.90938	1.83624	1.62914	1.90163	1.65188	1.68103	1.99619	1.74175	1.77409	1.93791	1.88445	1.87621	1.6298	1.70743
100504462	2.25441	2.23847	2.3221	2.47975	2.39139	2.53679	2.70192	3.05145	2.56188	2.38564	3.10431	2.58569	2.60341	2.76986	2.78997	2.35838	2.1864	2.43659	2.63155	2.53319	2.50081	2.44576	2.64775	2.54807	2.81254	2.084	2.4935	2.62855	2.6442	2.13848
100504464	1.68218	1.61004	1.5408	1.56604	1.41743	1.5099	1.78244	1.73764	1.99294	1.83898	1.94709	1.71602	1.90145	1.71262	1.82313	1.48421	1.72811	1.61178	1.56509	1.96677	1.66608	1.59815	1.77855	1.75121	1.87549	1.86902	1.93975	1.94836	1.79572	1.91191
100504474	8.23774	7.55989	7.5804	7.69022	7.51078	8.06589	8.13157	7.64539	7.65701	7.35946	8.11909	7.81837	7.95885	7.89131	6.57111	5.80968	5.15067	6.40602	5.85893	6.33648	8.28628	8.37307	7.30456	7.60274	7.65327	8.22413	7.73618	6.67609	7.39346	7.30506
100504497	1.90343	1.7018	1.82162	1.94903	1.91328	1.89144	1.72488	1.66204	1.91897	1.99246	1.67178	1.82137	1.51933	1.65683	1.94291	1.88457	1.66854	1.63452	1.9138	1.61758	1.77212	1.45543	1.79186	1.74294	1.57961	1.78832	1.4643	1.87678	1.65016	1.99533
100504500	2.46003	2.93727	2.51015	3.07257	2.74465	2.86315	2.52555	2.53698	2.65298	2.89828	2.61501	2.56786	2.38741	2.69052	2.74249	2.7836	2.97274	2.84285	2.64353	2.84038	2.57722	3.08935	2.40079	3.00731	2.87175	2.40282	2.88412	2.58928	2.671	2.79386
100504504	6.62771	6.40683	6.27502	5.91635	5.71333	6.08201	6.02798	5.65239	5.65499	5.16027	6.74896	6.39174	6.1486	6.3489	5.7167	5.15405	5.30561	5.42247	4.62526	4.42524	6.07	6.16394	5.32939	5.74567	5.18228	6.40674	5.98444	5.17984	5.65679	5.66379
100504512	1.61898	2.11229	2.14146	2.30006	2.05095	1.68655	1.9709	1.77821	2.05861	1.54927	1.96449	2.00972	1.85964	1.85308	2.00893	2.27668	2.21333	2.16221	1.95062	2.372	1.94447	1.77006	1.96565	1.86828	2.27381	1.62654	2.13352	2.3235	1.78015	2.0072
100504522	1.42596	1.32076	1.19328	1.32703	1.26334	1.33878	1.38519	1.32561	1.37837	1.32745	1.36518	1.30989	1.39219	1.35666	1.29271	1.34087	1.36845	1.30967	1.22314	1.11925	1.27364	1.28431	1.23132	1.28739	1.6681	1.13427	1.43699	1.42201	1.27359	1.38812
100504526	2.48091	2.39296	2.23419	2.24115	1.94938	2.51401	2.42476	3.38578	4.45574	2.77102	2.48485	3.18333	2.46946	2.5117	2.30488	2.15732	2.78147	2.06028	2.31296	2.47192	2.44753	2.33422	3.34109	2.80325	3.02851	2.43718	2.05491	2.91655	2.92614	2.01524
100504527	4.27022	4.08743	3.9662	4.11349	4.43011	4.12324	4.29038	4.62079	4.13934	3.62779	4.25464	3.86603	4.25661	4.28755	4.13954	3.69655	4.02279	3.6674	4.03808	3.80132	4.47093	4.5754	4.02087	3.73609	3.78561	3.3274	3.83414	3.98464	3.75695	3.94851
100504534	3.69011	4.05848	3.7602	3.82396	4.1826	4.01459	4.00585	4.62193	4.14433	4.3396	3.94967	3.54594	3.81527	3.52594	4.15527	4.71932	3.97591	3.84054	4.48217	3.98626	3.9184	4.02002	4.03021	4.29935	4.16561	3.65743	3.61228	3.62938	3.73732	3.59473
100504538	4.1961	3.87442	4.41132	4.35944	3.99781	4.2281	4.20752	4.31311	4.8236	4.54207	4.45976	4.03066	4.02547	3.95441	4.42418	4.84484	4.76473	4.64773	4.32492	4.79266	3.96691	4.45948	4.29536	4.22472	4.50524	3.99435	3.80065	4.21778	4.12627	3.91837
100504549	2.34951	2.1397	2.16864	2.20836	2.57504	1.96302	2.23243	2.31904	2.35117	1.9344	1.96157	2.13154	2.24379	2.17005	2.20376	2.35033	2.22422	2.1998	2.35805	2.11092	2.26992	2.81358	2.24205	2.20316	2.17767	2.13459	1.99733	2.20076	2.06822	2.27164
100504550	1.72352	1.46188	1.54242	1.59771	1.53672	1.7065	1.60105	1.68789	1.49209	1.93486	1.59861	1.59961	1.64274	1.8235	1.70989	1.54733	1.53419	1.59758	1.51861	1.61543	1.54263	1.61634	1.65053	1.69929	1.68437	1.60463	1.54903	1.64404	1.6412	1.46453
100504556	2.46319	2.07828	1.97458	2.37231	2.27743	2.46997	2.78708	2.40382	2.15149	2.11071	2.39496	2.39309	2.18338	2.28992	2.17816	2.51647	2.36819	2.53651	2.52702	2.21046	2.18862	2.49147	2.20345	2.58059	2.44794	2.15865	2.13258	2.20944	2.40422	2.30484
100504561	1.57852	1.94325	1.71467	1.72675	1.54046	1.634	2.06085	1.74427	2.01572	1.66357	2.19734	1.87184	1.8081	1.73073	2.00105	1.75422	1.59092	1.72321	1.88002	1.63451	1.67025	1.7527	1.84359	1.93617	2.04725	1.74731	1.82556	2.11238	1.70302	1.79808
100504569	3.05507	3.1347	3.30812	3.62195	3.60317	3.04744	2.83102	3.61402	3.45239	3.4369	2.93318	3.21536	3.2658	3.25489	3.89981	3.45702	4.06659	3.46125	3.59446	3.51797	2.5419	2.84621	3.39025	3.46751	3.49706	3.18059	3.49655	3.44448	3.70467	3.31165
100504571	1.63231	1.73683	1.75686	1.80413	1.46994	1.55634	1.57672	1.57057	1.61117	1.66468	1.62134	1.4754	1.67057	1.53991	1.4862	1.71294	1.69273	1.58968	1.80092	1.63231	1.51073	1.83869	1.71783	1.34503	1.60958	1.51304	1.54601	1.50335	1.6412	1.61619
100504572	7.1746	7.07435	7.24451	7.05064	6.6655	7.33178	7.22601	7.1746	7.50799	7.29368	6.88746	7.25494	7.11272	7.10994	7.43958	7.57844	7.36987	7.56035	7.25454	7.24949	7.05113	7.28447	7.26926	7.14201	7.09889	7.00202	7.41211	7.72134	7.6877	7.38939
100504583	1.51347	1.33188	1.42638	1.45686	1.46826	1.19949	1.6076	1.71216	1.5109	1.67733	1.37605	1.49863	1.60187	1.40807	1.39123	1.31067	1.39814	1.35097	1.57353	1.29175	1.7112	1.49023	1.4472	1.3684	1.61124	1.48456	1.25368	1.44058	1.30291	2.05708
100504592	1.78834	1.92005	1.84269	1.78383	2.01538	1.81939	1.64127	1.83809	1.85736	1.91196	1.84167	1.84533	1.9524	1.57705	1.56266	1.83047	1.90986	1.70561	1.92846	2.02955	2.0998	1.87423	1.83809	1.62603	1.85149	1.915	1.73952	1.86097	1.84013	1.58405
100504594	2.04072	1.88977	1.9542	2.14683	1.90778	2.42518	2.04933	2.05706	1.96031	2.11868	1.94462	1.88603	2.19655	2.12003	1.96514	2.02421	2.00121	1.884	2.01872	1.92647	2.14043	1.99364	2.15874	1.73261	1.82341	2.11193	2.11554	1.98161	1.92299	1.88509
100504603	9.21809	9.2494	9.02987	8.8024	9.09154	9.11676	9.12734	9.08582	9.22742	9.06876	9.07461	9.25707	9.183	9.23933	8.56786	9.61363	9.28577	9.15524	9.31238	9.30325	8.90609	9.17468	8.83599	8.90841	8.96383	9.05012	8.9125	8.83324	9.15614	8.40549
100504604	1.54856	1.76572	1.9088	1.6089	1.5222	1.71551	1.47985	1.73428	1.86277	1.54951	1.65466	1.4844	1.79217	1.71989	1.75859	1.76335	1.91278	1.75825	2.08004	2.05069	1.90046	1.83869	1.84478	1.86307	1.65738	1.91233	1.4433	1.75044	1.70691	1.51174
100504612	4.43269	4.37139	4.60983	4.25812	4.39933	4.68406	4.3099	4.53251	4.37873	4.6457	4.15755	4.44179	4.47021	4.08425	4.74964	4.76239	4.42716	4.532	4.35157	4.45039	4.80184	4.50086	4.44428	4.58828	3.86705	4.29482	4.56567	4.49972	4.08915	4.46686
100504614	1.65255	1.96418	1.7574	1.80382	1.67855	1.67757	1.93445	1.80642	2.20519	1.69435	1.73561	2.11123	2.00708	2.2091	1.8472	1.88564	2.15721	1.89354	1.82791	1.91369	1.79998	1.47725	1.92883	1.70988	2.12248	1.96095	1.76491	1.55893	1.99751	2.12355
100504619	5.10763	4.57786	4.50971	4.9553	4.47922	4.28054	4.45502	4.38252	4.84616	5.1051	4.87237	4.24386	4.39582	4.49563	4.16253	4.46817	4.10889	4.80811	4.63706	4.84907	4.31736	4.20883	3.64037	4.17238	3.89369	3.75233	3.11928	3.17288	2.9543	3.5637
100504626	1.69341	1.68576	1.62243	1.69666	1.73321	1.5971	1.56925	1.46445	1.60299	1.75817	1.54572	1.70431	1.72074	1.46789	1.5881	1.68324	1.77477	1.68351	1.63453	1.65059	1.50918	1.65711	1.96923	1.62919	1.67031	1.63702	1.68852	1.77444	1.66847	1.75346
100504628	6.58161	6.66494	6.67953	6.8013	6.39345	6.52138	6.67972	6.19487	6.34335	6.55511	6.08968	6.12881	6.41557	6.16431	5.20604	6.32956	6.52688	6.60446	6.4769	6.53751	6.52796	6.40718	6.3775	6.51313	6.2144	5.96891	5.58761	5.71478	5.64059	5.72332
100504636	1.56748	1.55882	1.56099	1.48747	1.17634	1.30879	1.30698	1.72706	1.44627	1.61675	1.39348	1.65523	1.56485	1.45988	1.78995	1.64964	1.3248	1.6732	1.4114	1.7072	1.62466	1.67973	1.54828	1.57413	1.57128	1.46161	1.5012	1.38789	1.34515	1.81914
100504637	2.31651	2.40067	2.54321	2.53621	2.2594	2.37791	2.65776	2.44598	2.33032	2.4517	2.35537	2.34956	2.38716	2.11129	2.54527	2.40569	2.84506	2.22201	2.21989	2.33557	2.11135	2.3828	2.39509	2.35445	2.41852	2.34933	2.40584	2.19407	2.23257	2.40982
100504663	7.46468	7.56095	7.57329	7.66915	7.77991	7.47444	7.54501	7.73407	8.31443	8.34699	6.91609	7.20642	7.47044	7.33686	7.52552	7.3047	7.67079	7.92411	7.8428	8.06655	7.12086	7.38087	7.66011	8.01253	7.94067	7.02981	7.18372	7.29027	7.14371	7.34303
100504674	2.5251	2.78908	2.80418	2.38158	2.68712	2.49071	3.12256	2.72609	2.29934	2.44078	2.85177	2.24615	2.70135	2.41144	2.34849	2.78484	2.6906	2.60961	2.64096	2.58771	2.89061	2.78655	2.59507	2.96702	2.37131	2.51019	2.31281	2.7735	2.11175	2.70158
100504676	2.20005	2.26594	1.99939	2.14058	2.24294	1.80958	1.95602	2.02007	2.30643	2.16951	2.76442	2.03758	2.1352	2.01323	2.06854	1.57397	2.12455	1.97973	2.3205	1.91278	2.0113	2.12339	2.13598	2.23665	2.0919	2.22416	1.96798	2.07652	1.76854	2.08925
100504686	4.79955	4.53641	4.56483	4.7156	5.00924	5.45594	5.22639	5.38177	5.07989	5.62611	5.47939	5.33774	5.53881	5.3836	5.04919	4.82335	4.89492	4.90339	5.01462	5.06198	5.43415	5.41303	5.32908	5.54761	5.4424	4.96745	4.97466	5.17001	4.77884	4.72228
100504687	1.88071	1.74241	2.15387	2.15165	2.18063	1.89315	1.69019	2.06731	2.12505	1.80092	2.06727	2.01488	2.32229	2.03657	2.44895	2.20175	2.09222	2.08863	2.07895	2.00947	2.08438	1.83627	1.74437	2.13181	1.88705	2.30445	1.91803	2.06242	1.86125	2.09758
100504698	3.66083	3.54343	3.65724	3.52004	3.58632	3.47445	3.40962	3.62397	3.48926	3.93079	3.84454	3.10783	3.58331	3.20507	4.31732	4.17755	3.89618	3.71002	4.05489	3.76198	3.42095	3.32719	3.50443	3.56354	3.47672	3.41453	3.70655	4.00131	3.63911	3.98053
100504699	6.22159	6.27008	6.23984	5.94848	6.2105	6.519	6.56067	6.64875	6.40932	5.94991	6.65906	6.76117	6.35929	6.52656	6.47189	6.36506	5.95687	6.12222	5.82172	5.77715	6.6965	6.65832	6.56258	6.07535	6.22009	6.45033	6.28766	6.22286	6.34614	6.26219
100504701	1.30177	1.14265	1.34495	1.3985	1.09722	1.33431	1.65721	1.59071	1.01203	1.32745	1.55572	1.18788	1.33525	1.23144	1.30907	1.17764	1.2896	1.17698	1.46533	1.42899	1.37624	1.35045	1.33623	1.46137	1.56145	1.34791	1.35427	1.50344	1.29861	1.49929
100504707	2.60535	2.50755	2.57119	2.42871	2.57893	2.36112	2.57557	2.47437	2.63485	2.48421	2.50612	2.46558	2.91091	2.33852	2.26361	2.42267	2.91085	2.36696	2.38736	2.64478	2.75041	2.13458	2.56469	2.29382	2.28414	2.44961	2.54653	2.3094	2.40339	2.42571
100504708	1.66699	1.6413	1.74214	1.66897	1.65425	1.57943	1.66638	1.86957	1.60412	1.70787	1.5998	1.86367	1.67298	1.58583	1.77219	1.76223	1.7162	1.76416	1.6795	1.89957	1.90763	1.59632	1.75859	1.68599	1.86872	1.71477	2.16085	1.73192	1.55233	1.54605
100504714	2.41789	2.49787	2.61807	2.43358	2.58241	2.43276	2.64571	2.49422	2.33622	2.3997	2.45134	2.25167	2.41242	2.15865	2.47989	2.48017	2.56506	2.45468	2.33154	2.59688	2.81524	2.53195	2.54268	2.59926	2.16868	2.464	2.49335	2.25726	2.22859	2.5284
100504715	5.3329	5.14872	5.37259	5.12417	5.4517	5.1564	5.04982	5.15797	4.65355	4.62492	5.34098	5.22302	5.18369	5.44659	5.07942	5.36431	5.03264	4.93415	5.03507	4.91944	4.78025	4.8771	4.81312	5.03138	4.30423	5.09898	5.52667	5.30929	5.49849	5.70052
100504734	1.79381	1.70618	1.86925	1.57988	1.79114	1.58264	1.95201	1.5193	2.20454	2.00459	2.12743	1.81248	2.13123	1.73791	1.75859	1.57148	2.02024	1.55474	1.87023	1.75175	1.6377	1.68997	1.7488	1.67338	1.81555	2.05177	1.7224	1.54122	1.7682	1.56502
100504740	1.33783	1.48737	1.45929	1.70624	1.55597	1.29703	1.62849	1.74921	1.31651	1.94423	1.60642	1.54446	1.64626	1.75526	1.43735	1.8394	1.42306	1.38536	1.7673	1.37747	1.64748	1.67162	1.5688	1.50807	1.50647	1.45148	1.58963	1.41753	1.46014	1.37371
100515	3.59397	3.43084	3.40232	3.62385	3.5387	3.2593	3.22978	3.23535	3.14229	3.10022	3.48609	3.54011	3.57692	3.77016	3.97751	3.61579	3.32525	3.62483	3.81218	3.46084	3.16853	3.20144	3.5498	3.15709	3.00965	3.73821	3.70402	3.98085	3.80504	3.94512
100532	8.07018	8.18927	8.2216	7.98353	7.97754	8.28963	8.13279	8.22773	8.33459	8.73147	7.40394	7.85352	7.93137	7.80839	7.57341	8.3657	8.29765	8.28737	8.06509	8.26437	8.21106	8.32759	8.11164	8.44569	8.64953	7.68495	7.78738	7.95984	7.97387	7.66537
100559	7.62295	7.4483	7.71988	7.10094	7.01709	8.1298	7.17601	7.04559	6.57363	6.17853	7.03424	6.43688	7.4154	6.23143	5.22245	6.63756	6.38585	7.23554	6.53593	6.77413	6.56172	6.78701	6.54927	6.69851	6.17906	7.65247	6.13015	7.43375	6.19383	5.9011
100561	6.58157	6.70844	6.96124	6.53917	6.68068	6.89981	6.96473	7.13549	7.18565	7.12697	6.11654	6.52248	6.74738	6.56384	6.98958	6.93031	6.95195	7.09367	6.7409	6.99189	6.82839	6.9695	7.07893	6.99316	7.06662	6.34808	6.52177	7.21863	6.90077	6.69089
100604	2.97479	2.94627	2.8023	3.46502	3.0352	2.90723	2.47276	2.63708	2.75973	3.41754	2.92178	3.03759	2.19932	3.05958	2.53372	2.79114	3.43698	3.28492	3.99039	3.48806	3.01098	2.61579	2.4859	2.88377	3.00826	3.07152	2.98414	2.61136	3.23529	3.03171
100608	6.5111	6.42862	6.50673	6.45361	6.53151	6.36508	6.52294	6.53296	6.44676	6.43529	6.11574	6.21954	6.35443	6.22124	6.4739	6.42862	6.59211	6.50532	6.51927	6.49678	6.15537	6.23485	6.44924	6.55711	6.46956	6.04636	6.46074	6.63787	6.43917	6.67782
100609	4.91993	5.18191	5.13245	5.56435	5.24712	5.02963	5.09588	5.22457	5.10353	4.8555	4.54078	4.79766	4.99824	4.89862	5.20604	5.30911	5.39732	5.26633	5.39759	5.31583	4.82519	5.07762	5.32566	5.11052	5.16655	4.64241	4.78564	5.08857	4.70692	5.20279
100637	5.49428	5.48396	5.56373	5.60643	5.42962	5.60573	5.51178	5.15533	5.59191	5.39238	5.82973	5.6565	5.29573	5.6276	4.45468	4.46185	5.08381	5.35613	4.96387	5.00305	5.50319	5.43281	5.27216	5.34896	5.47397	5.84552	5.52599	5.1391	5.57489	5.15893
100647	1.85847	1.9151	1.92361	1.96141	1.77882	1.98933	2.10488	2.07002	2.00066	2.00713	2.09353	2.08695	1.9168	1.86024	1.84307	1.96577	2.00365	1.9092	2.11621	1.91081	2.19116	2.03352	1.97543	1.99316	2.3323	1.93876	1.8676	2.37325	1.81402	1.94874
100662	5.79533	6.05281	6.14221	6.08256	6.30386	6.36944	6.29272	6.56651	7.00607	6.83681	5.80554	5.85275	6.22159	5.90317	6.04573	6.43386	6.60513	6.56685	6.53966	6.66576	5.98351	6.09133	6.34593	6.49523	6.72683	5.46607	5.63474	6.07907	5.86903	5.94
100678	6.20956	6.46194	6.51888	6.31804	6.19514	6.19152	6.16789	5.85657	5.90577	5.47518	6.39507	6.39393	6.50649	6.49057	6.66288	6.65632	6.79241	6.6425	6.61724	6.53137	6.22599	5.9966	6.29673	5.90916	5.6654	6.20895	6.60439	6.90807	6.61869	6.30999
100683	6.42822	6.10359	6.18677	6.15061	6.12636	5.99264	6.08195	6.10853	5.95767	5.88497	6.3794	6.1742	6.02845	6.33059	6.23559	5.97442	6.13738	5.90921	5.97261	5.94672	5.96971	5.95664	5.91481	6.00629	5.8438	6.00676	6.19951	6.04308	6.16393	6.26709
100689	2.91033	2.7669	2.61974	2.75688	2.72488	2.52799	2.84677	2.53414	2.29808	2.3497	3.0077	3.0738	3.05792	3.02679	2.40222	2.31382	2.28434	2.3256	2.32408	2.34907	2.68908	2.35849	2.55346	2.72488	2.74349	3.13619	3.02708	2.51728	2.49343	2.82419
100705	4.50531	3.95933	3.33978	4.01878	3.67941	4.10423	4.00039	3.2774	3.52476	4.07784	3.2419	3.13799	3.33601	3.17673	2.88679	4.26847	3.99768	3.63468	3.78884	4.55753	3.40817	4.02464	3.64435	3.47532	3.86677	5.00128	5.56465	4.34306	5.17862	4.36982
100710	5.56708	5.6163	5.64971	5.49842	5.66122	5.49107	5.5905	5.76618	5.77263	5.65032	5.45823	5.62922	5.46965	5.6296	5.61942	5.14838	5.21743	5.4287	5.18009	5.08441	5.60567	5.49493	5.70662	5.55439	5.6019	5.4882	5.66791	5.54418	5.49642	5.51888
100727	9.95469	9.95895	10.0232	9.8982	10.1204	10.0053	9.90433	10.0217	9.84719	9.94708	10.2128	10.1141	10.1092	10.1495	9.45997	9.55373	8.83429	9.17845	9.44269	9.31383	10.4385	10.3436	10.2523	10.1137	10.3758	9.93644	9.71519	8.89633	9.2593	9.59639
100732	5.64517	5.43507	5.48869	4.46842	4.69186	4.12003	3.95427	4.19775	3.88294	3.61394	4.12362	3.98714	4.02209	4.04598	3.9737	4.88872	4.76386	4.62838	4.0825	4.60554	4.48746	4.39529	4.02393	3.92459	3.86686	4.4656	4.17228	3.96753	3.99807	4.28219
100737	7.24627	6.90658	7.11948	7.18139	7.00534	7.28582	7.45703	7.34421	7.15721	7.22102	7.20799	7.02291	7.1239	6.96953	6.952	6.83904	6.69926	6.87589	6.90279	6.87363	7.38162	7.31945	7.29517	7.20292	7.21126	7.059	6.88788	7.04956	6.97782	7.09767
100740	2.03934	2.42153	2.20142	2.4034	2.12152	2.20636	2.09949	2.38125	2.19666	1.9322	2.23451	2.17935	2.21588	2.35708	2.26437	2.33317	2.12621	2.00793	2.24437	2.09949	2.25687	2.17853	2.03708	2.2075	2.34901	2.20938	2.10755	2.00466	2.2187	1.95066
100756	6.13479	6.11832	5.85792	6.12778	6.06663	6.16779	6.00368	6.22025	5.87907	5.85391	5.78184	5.73073	6.00158	6.03342	6.1884	6.10142	6.18911	5.95478	5.85732	6.16382	6.05245	5.76607	6.15893	6.05385	5.77977	5.92156	6.13388	6.03558	5.94247	6.11028
100763	5.97857	6.02503	5.98528	6.13022	5.98908	5.94942	6.19798	6.19236	6.04693	5.82818	6.01886	6.0429	5.93813	5.87872	6.10164	6.27109	6.03964	5.96192	6.07765	5.99742	6.17483	5.99046	6.04616	6.00805	6.02376	6.20623	6.08284	6.0573	6.02878	6.19944
100764	2.28235	2.54812	2.67598	2.81755	2.87136	2.56668	2.55638	2.71422	2.15849	2.40869	2.61345	2.54321	2.45585	2.70669	2.12271	2.35115	2.42494	2.72278	2.68285	2.63739	2.61004	2.25868	2.72401	2.3412	2.43187	2.47856	2.56176	2.34824	2.6663	2.6023
100855	2.49504	2.56802	2.64731	2.23451	2.67627	2.90089	2.47983	2.5321	1.95882	2.49183	2.51373	2.44731	2.39713	2.26706	2.84876	2.48119	2.79516	2.26264	2.42286	2.4943	2.30012	2.40801	2.46355	2.26154	2.42308	2.7447	2.74593	2.40609	2.56583	2.65464
100900	4.90194	4.78182	4.80495	4.82306	4.91714	4.03846	4.33082	3.55237	3.47272	3.4259	5.00911	4.95996	4.43031	4.64461	4.31933	4.62885	4.12534	4.38719	4.71416	4.69707	4.1716	4.23464	3.68	3.58113	4.15456	5.59458	5.00372	4.24589	4.59208	5.47028
100910	5.76151	5.87423	5.645	5.72903	5.59294	5.47459	5.59179	5.31554	5.3003	5.14224	5.92379	5.47316	5.37194	5.67811	5.50785	5.63657	5.80588	5.66564	5.88748	5.68081	5.32116	5.2695	5.1965	5.23424	5.07964	5.35011	5.54098	5.25314	5.18656	5.53647
100929	4.78745	4.82738	4.54931	4.88108	4.76017	4.60741	4.50729	4.38123	4.55463	4.25414	4.45162	4.52673	4.49549	4.54017	4.79296	5.18977	5.13028	4.96802	4.78063	5.07391	4.18558	4.29876	4.84031	4.72671	4.36757	4.73202	4.73247	4.53936	4.77226	4.88927
100952	4.43946	4.33622	4.33377	4.78385	4.51783	4.22352	3.97766	4.17337	3.73626	4.38187	4.45259	4.26572	4.37788	4.57225	3.86453	3.66668	4.02809	3.62534	3.77084	3.91382	4.21389	4.13332	3.90627	4.45603	4.44414	4.42902	4.18851	3.99758	3.93418	4.22238
100972	6.77714	6.7346	6.71642	6.80231	6.68348	6.6975	6.60099	6.67461	6.72282	6.65772	6.6381	6.7309	6.55626	6.71252	6.79884	7.05097	6.89803	6.88626	6.88136	6.88537	6.59708	6.73931	6.68997	6.61628	6.60224	6.70983	6.87495	7.01471	7.00363	6.71738
100978	4.98418	4.88309	5.05309	4.93658	5.04947	4.95629	5.22302	5.01638	5.0809	5.08049	4.88674	5.02009	4.91468	4.79995	5.02391	5.91211	6.0827	5.98207	6.03748	5.98703	5.11676	5.27056	4.94728	5.18049	5.01639	4.85279	5.03826	5.01061	5.04838	4.95643
100986	6.2508	6.48189	6.73471	6.40677	6.38325	7.10809	7.09456	7.14284	6.76257	7.02298	7.32725	7.24811	7.10978	7.17262	7.18624	6.3382	6.48338	6.50768	6.21184	6.18249	7.21227	7.38005	7.24528	6.96749	7.20211	6.84372	6.65618	6.92778	6.89654	6.6052
101023	5.28729	5.22127	5.45956	5.5946	5.48217	5.40322	5.4533	5.23813	5.58138	5.40076	5.25935	5.2634	5.28456	5.30505	5.28299	5.61314	5.90504	5.62995	5.74765	5.75507	5.12322	5.04578	5.31832	5.56511	5.5303	5.13508	5.72805	5.76217	5.61995	5.74281
101095	3.04063	2.98059	2.96247	3.07599	3.34858	2.73294	3.04236	3.08794	3.18786	3.14085	2.81832	2.64868	3.05032	2.77731	3.09621	3.22082	3.52594	3.36212	3.16335	3.28457	2.95493	2.69696	2.87762	2.96247	2.82649	2.99175	2.98414	3.35263	2.99025	2.97883
101100	2.67865	2.59393	2.9007	2.72609	2.568	2.79448	2.71449	3.00498	2.92895	2.89507	2.80618	2.73737	2.97571	2.87266	3.09828	2.9304	2.78487	2.95638	2.88934	3.15543	3.05676	2.82083	2.97722	2.94265	3.06547	2.86832	2.84226	2.8041	3.04865	2.76324
101113	5.51877	5.31668	5.29665	5.5852	5.27664	5.0074	5.03398	5.1075	4.30239	4.54614	5.22057	4.96395	5.23057	5.05473	4.98295	4.87221	4.81758	4.7706	4.66802	4.7048	4.93691	4.94113	4.94789	4.58544	4.44454	5.42431	5.26676	5.39266	5.15526	5.21384
101118	6.54351	6.51503	6.64265	6.58589	6.69212	6.68226	6.74022	6.77612	6.99073	6.82174	6.54398	6.60792	6.5062	6.60627	6.92836	6.90483	6.79841	6.89627	6.77171	6.73014	6.47025	6.79653	6.75079	6.75439	6.7455	6.66239	6.91419	7.0425	7.15616	6.9432
101122	5.24909	4.99525	4.90064	5.28441	5.16893	4.66044	4.90823	4.77015	4.346	4.43443	5.25999	5.11498	5.21676	4.95245	4.91266	4.96352	4.77745	4.90755	4.77077	4.6119	4.95667	4.92543	4.60399	4.73182	4.66901	5.29339	5.37075	4.95518	4.77773	5.45859
101142	5.09175	5.05189	5.25513	4.98836	5.09048	5.0606	5.16107	5.24567	5.11453	4.9248	4.89334	5.0643	4.96786	4.87121	5.13727	5.51298	5.40054	5.30644	5.17772	5.07572	5.08419	5.06954	5.17385	4.91106	4.97901	4.96455	4.8479	5.17599	5.07907	5.18309
101148	6.71015	6.80144	6.77209	6.7336	6.81532	6.91589	6.79976	6.92993	7.23267	7.31859	6.58566	6.66728	6.77936	6.39342	6.84433	6.58586	6.46345	6.82333	6.62018	6.82544	6.74089	7.21143	6.96767	7.05932	7.14069	6.60771	6.61527	6.84838	6.74885	6.73791
101185	5.55275	5.62422	5.53041	5.48732	5.48528	5.19539	5.43874	5.38983	5.24631	4.93567	5.40784	5.63506	5.61259	5.41331	6.09761	5.70705	5.34115	5.36212	5.50817	4.92507	5.45682	5.33226	5.62992	5.45374	5.05994	5.7635	5.71721	5.88018	6.06124	6.10786
101187	4.94942	5.05995	4.86954	4.69393	5.50885	4.34229	5.5916	5.0492	5.58025	5.21961	4.82742	5.28858	4.92483	4.83432	4.56738	5.62986	5.33195	5.1632	5.21905	5.34553	4.88699	4.76675	4.9774	4.79959	5.33403	4.06128	4.98729	5.45688	4.8612	4.73463
101197	3.26371	2.98532	2.93989	3.27031	3.05725	2.51309	2.83062	2.69781	2.91744	2.75624	3.10894	3.01256	3.19129	3.00561	3.06412	2.87022	2.93911	3.01779	3.22766	3.00932	3.05579	2.87285	3.16114	2.96921	2.80528	2.48837	2.97036	3.2166	3.25373	3.75605
101202	1.82941	1.94595	1.97722	1.98838	1.99877	2.03477	2.07553	1.91567	1.92502	1.87382	1.88806	1.70447	2.10568	1.84856	2.16573	1.7201	1.95857	1.81081	2.03852	1.93743	1.90792	1.85362	1.8555	2.04366	1.92591	1.94091	1.75265	2.04493	1.84624	1.62937
101206	5.35734	5.26138	5.23527	5.68039	5.56297	5.14783	4.87666	5.0607	5.12938	5.00891	5.42745	5.04641	5.21178	5.60558	5.31122	5.87535	5.93813	5.584	5.81924	5.54224	5.08275	5.28033	5.29261	4.97396	5.06844	4.8775	5.27456	5.28662	5.25017	5.61597
101214	5.68268	6.34884	5.93324	5.6961	6.25042	5.99808	5.9642	5.80867	6.42708	6.5363	5.9208	6.11085	6.18017	6.10247	6.17229	5.99685	6.24125	6.40465	6.13584	6.61912	5.92633	6.48803	6.17632	6.21727	6.26769	6.23214	6.04289	6.05613	6.25763	5.89942
101240	4.18997	4.10016	4.16929	4.16769	4.24449	4.11968	4.6346	4.24714	4.35553	4.38293	4.09278	3.96009	4.05304	3.90895	3.87588	4.17189	3.94774	4.21101	4.22852	4.3481	3.94196	4.02183	4.21412	4.23513	4.24012	4.12928	4.2402	3.793	3.95562	3.64686
101314	8.84909	8.90932	9.1184	9.04259	8.9878	9.03262	8.9241	9.00144	8.96892	8.91089	8.84426	8.96325	8.88437	8.94726	9.01247	8.87943	8.97002	9.00785	8.86385	8.84053	8.83179	8.87498	9.10575	8.97114	8.85991	8.8642	8.97522	9.01716	9.02695	9.05767
101351	2.65147	2.57988	2.79427	2.71253	2.73532	2.76207	2.93017	2.666	2.34041	2.84005	2.6697	2.55223	2.66935	2.576	2.81743	2.87982	2.86581	3.24299	2.68083	2.97496	2.63595	2.50223	2.31386	2.63596	2.35001	3.19898	2.86404	2.58593	2.97419	2.98809
101358	5.95908	5.8075	5.97582	5.94878	5.88361	6.0421	5.88241	6.05527	6.16624	6.08487	5.55493	5.75048	5.60534	5.55127	5.72022	6.18418	6.35536	6.351	6.26386	6.33527	5.71202	5.89178	6.04932	6.01217	5.94526	5.60459	5.96898	6.26633	5.89256	5.90183
101359	2.41745	2.60901	2.45589	2.45656	2.371	2.39866	2.41595	2.51247	2.48294	2.50882	2.39289	2.52776	2.63066	2.36656	2.34333	2.48246	2.55344	2.50158	2.47404	2.65519	2.35811	2.4591	2.4513	2.2596	2.55826	2.45002	2.51924	2.25914	2.11729	2.4461
101401	4.95236	4.97757	4.47642	5.05798	4.40974	4.73588	4.15173	3.65374	4.40841	4.72565	4.37818	4.39279	4.30584	4.51207	4.68687	4.09337	3.91199	3.84183	4.77638	4.01738	4.85437	4.95328	4.09449	4.34708	4.73222	4.88013	4.45995	3.99356	4.38289	4.42982
101434	2.13898	1.88799	2.05224	1.77395	2.205	1.86227	1.82227	1.81229	1.54214	1.88045	1.92849	2.03168	1.94601	1.90161	2.19611	2.02346	2.08637	2.13652	2.0816	2.05555	1.47449	1.81945	1.96178	1.71434	1.92691	2.2669	2.18852	1.98672	1.86075	2.06791
101437	7.91243	7.94689	7.97239	8.03315	8.04961	8.09702	8.20389	8.01765	7.56914	7.68507	8.45364	8.14904	8.17493	8.22578	8.19497	7.61021	7.57927	7.57422	7.39775	7.39832	8.19938	7.87376	8.06497	7.99799	7.7954	8.41311	8.39414	8.29975	8.44909	8.39649
101471	5.83192	5.65228	5.73952	5.70423	5.82789	5.72069	5.65245	5.74072	5.7918	5.88849	5.4988	5.36766	5.55058	5.57222	5.67425	6.08321	6.3219	6.03975	6.36435	6.25484	5.55288	5.55291	5.73035	5.97549	5.68463	5.56807	5.73003	5.65281	5.59408	5.88615
101476	6.60524	6.28535	6.37459	6.36735	6.27382	6.57094	6.47966	6.50516	6.45219	6.77061	6.0292	6.24229	6.32408	6.22925	6.05734	7.16997	6.97077	6.90167	7.17077	7.03468	6.21792	6.45093	6.34537	6.54762	6.72052	6.24939	6.26804	6.52583	6.41066	6.37068
101488	5.87434	5.52767	5.51697	5.83321	5.49724	5.79255	5.64353	5.75645	6.09791	6.58458	5.03176	5.0139	5.38222	4.81428	4.88113	5.51797	5.49276	5.85956	5.90092	6.11314	5.84514	6.01105	5.62666	6.03025	6.37487	5.4897	5.12688	5.36104	4.97789	5.27488
101489	6.5867	6.69791	6.87669	6.90983	6.87896	6.99853	6.96377	6.95918	6.72954	6.45482	7.02371	6.87366	6.86227	7.06007	7.23643	7.11752	7.07602	7.01794	6.87274	6.6928	6.8853	6.95512	7.03916	6.64745	6.59197	6.92364	6.98618	7.10333	7.22891	7.11091
101490	5.00963	5.19675	4.98558	5.05209	5.17535	5.57334	5.23763	5.29102	4.98708	5.06375	5.44111	5.37609	5.3039	5.39112	5.16689	4.8503	4.81281	4.96362	4.787	4.72232	5.43106	5.60287	5.26602	5.18126	5.29381	5.34307	5.20263	5.10503	5.26023	5.34848
101497	5.06698	4.62782	4.63071	4.8533	4.74003	4.76266	4.76433	4.42356	3.94611	4.37272	4.94507	4.87876	4.63004	4.75846	4.75528	3.8734	3.98642	3.65152	3.94746	3.51813	4.67702	4.40585	4.32766	4.28624	3.91899	4.64801	4.87374	4.56923	4.43555	4.96104
101502	9.10359	8.99392	8.86989	8.96716	8.71318	9.00089	8.78759	8.92467	9.16209	9.43883	9.05718	8.69707	8.91848	8.94756	8.67381	9.42444	9.0092	9.19714	9.26933	9.08358	9.14493	9.00639	8.74701	9.13745	9.32184	9.0929	9.01098	9.14559	9.24177	9.24028
101513	5.33813	5.85168	5.86269	5.87408	5.76696	5.29217	5.42031	5.33096	5.77127	5.97839	4.35134	4.88502	5.34528	4.94328	5.44877	6.25755	6.50413	6.29143	6.01508	6.37073	4.87281	5.19263	5.7631	5.52637	5.71453	4.68593	4.75455	5.41847	4.61822	5.14648
101540	4.43188	4.56189	4.47411	4.68185	4.70322	4.38183	4.3168	4.06323	4.39169	3.98901	4.94767	4.49912	4.42414	4.64002	4.29286	3.93725	3.98206	4.11028	4.15388	4.17103	4.29166	4.36275	4.26525	3.86892	4.00796	4.65244	4.76918	3.93349	4.40341	4.58737
101543	3.91907	4.0239	3.8494	4.23749	3.83561	3.9387	3.95678	3.59393	3.50908	3.79806	3.61915	3.65299	3.40642	3.86944	3.81058	3.44181	4.13499	3.89703	3.95994	3.94866	3.6406	3.88651	3.70422	3.85861	4.05028	4.05976	3.65262	4.05047	3.93266	4.01628
101544	2.426	2.49222	2.37041	2.3978	2.58486	2.78274	2.32102	2.60651	2.16772	2.11873	2.5651	2.23059	2.73994	2.57715	2.38035	2.47499	2.22217	2.35671	2.66849	2.5982	2.40567	2.29452	2.24494	2.79269	2.66422	2.25624	2.5194	2.40877	2.28666	2.35575
101565	6.12034	6.18625	6.52717	6.35033	6.49131	6.22466	6.31089	6.44445	6.61469	6.82403	5.16548	5.87568	6.04524	5.69498	6.29008	6.66799	7.11235	6.80298	6.71364	6.9965	5.95879	6.19406	6.45284	6.43204	6.36159	5.36767	5.65972	6.18824	5.96643	5.90183
101568	7.53927	7.47355	7.33431	7.51696	7.43439	7.2752	7.37003	7.24674	6.8393	6.81409	7.37097	7.38882	7.35708	7.34936	7.08016	7.42352	7.31021	7.19787	7.28811	7.10694	7.22247	6.9931	7.0652	7.04192	6.93933	7.65943	7.72196	7.5436	7.55916	7.6285
101592	5.24097	5.56036	5.11592	5.43857	5.60705	5.76033	5.36258	5.238	5.63207	5.39049	5.67978	5.4037	5.52877	5.60878	5.5575	5.5456	5.73364	5.49735	5.53019	5.56532	5.14635	5.34089	5.60823	5.4942	5.40168	5.55126	5.73664	5.52892	5.98604	5.62923
101602	2.15025	2.24606	1.99727	2.13817	2.12098	1.83222	1.80906	1.99808	2.00171	1.95121	2.06957	2.50158	1.8871	3.04475	1.9319	1.67699	2.07496	1.88278	1.97109	2.22543	1.86691	1.89197	1.65819	2.04377	2.10902	1.96251	2.51346	1.87559	2.91995	1.7654
101604	3.2653	3.44313	3.53246	3.88189	3.4999	3.27989	3.23645	3.572	2.97551	3.23017	3.13414	3.39716	2.92942	3.44875	3.25236	3.62589	3.59499	3.22086	3.55478	3.24599	3.43481	3.53643	3.31291	3.1833	3.1328	3.20928	3.30916	3.43528	3.48909	3.03662
101612	6.81726	7.15212	7.15605	7.17117	7.35803	7.13209	7.19451	7.38042	7.96479	7.61246	6.44462	6.72576	6.87845	6.6383	7.13882	7.66876	7.96907	7.93752	7.92943	7.87763	6.7487	7.13851	7.578	7.67552	7.77452	6.32226	6.69771	7.26185	6.87013	7.06275
101613	3.46796	3.51512	3.01698	3.30974	2.98626	3.03245	3.22207	3.2722	3.98674	4.21991	3.58909	2.84883	3.34334	3.18327	2.59651	2.95903	2.94055	3.20947	3.21974	3.72663	3.50552	3.07973	3.29318	3.60268	3.47672	2.82946	2.29102	2.60358	2.34615	2.85336
101631	3.81695	4.14224	4.40129	3.76419	3.78557	3.80253	3.88289	3.79312	3.89377	3.64717	3.03113	3.7341	3.52155	3.81134	3.80139	5.01415	5.01825	5.07776	4.74826	4.98667	3.08832	3.33265	4.09865	3.38781	3.21095	3.66763	3.58818	4.60689	4.2008	4.2131
101685	5.09559	5.25446	5.42266	5.28159	5.58639	5.61426	5.40638	5.66445	6.04476	6.0084	4.50702	4.8155	5.20723	4.84139	5.36028	5.79177	6.01362	6.44108	6.03885	6.52781	5.05716	5.42904	5.64567	5.71441	5.74729	4.47894	4.75437	5.38924	4.94128	4.86205
101694	2.62678	2.36028	2.4559	2.4107	2.60186	2.34602	2.58968	2.41826	2.41371	2.32163	2.79032	2.44053	2.53804	2.19105	2.36827	2.51855	2.70233	2.54236	2.42782	2.58415	2.4273	2.62076	2.35222	2.53515	2.57999	2.45756	2.67015	2.20965	2.17393	2.21024
101700	3.5361	3.50961	3.59404	3.50099	3.75961	3.41557	3.22486	3.19907	3.10886	3.11919	3.79352	3.54594	3.50492	3.77821	3.74304	4.05096	3.54802	3.90603	3.81157	3.55643	3.51322	3.43301	3.34166	2.86808	3.21949	3.89017	4.33594	3.8762	3.96358	4.35758
101706	6.69726	6.68547	6.67033	6.59825	6.56513	6.40789	6.39165	6.2264	6.10372	6.14999	6.48874	6.50007	6.43843	6.44646	6.21177	6.36282	6.29729	6.45701	6.35146	6.37811	6.31419	6.24736	6.27423	6.32466	6.21777	6.34009	6.35215	6.05916	6.17262	6.3462
101739	7.18872	7.17347	7.22705	7.31676	7.65237	7.26565	7.6346	7.4294	7.47887	7.27027	6.96997	7.21919	7.2773	7.27265	7.19637	7.13506	7.18365	7.36416	7.23835	7.07144	7.09603	7.0966	7.26012	7.27097	7.12123	6.90992	7.15759	7.5191	7.22502	7.21144
101744	1.71048	1.94578	1.84797	1.77072	1.43453	1.63396	1.95237	1.79338	1.78547	2.61026	1.66803	1.7204	1.614	1.74769	1.75859	1.614	1.84478	1.58887	1.75535	1.6636	1.53988	1.97396	1.44092	1.74417	1.76655	1.94344	1.78149	2.1928	1.89981	1.88783
101772	2.10336	2.3905	2.18481	2.31804	2.48669	2.30299	2.01724	2.10877	2.13961	2.25929	2.31522	2.30748	2.41262	2.31854	2.41397	2.16921	2.50835	2.2844	2.72634	2.53614	2.1561	1.95112	2.8065	2.26107	2.16487	2.58235	2.48154	2.74622	2.33939	2.5312
101786	1.77307	1.60169	1.73918	1.70523	1.66425	1.73796	1.7103	2.04079	1.61117	2.03565	2.00583	1.8476	1.95467	1.74769	1.44927	1.8371	1.56084	1.52883	1.68772	1.64798	1.88366	2.2884	1.75624	1.82512	1.75094	1.71976	1.76539	1.90108	1.77341	1.64596
101809	4.69813	4.40344	4.51405	4.65561	4.13221	4.10465	4.00911	4.37762	3.74087	4.27424	4.1088	4.11049	3.98559	4.17002	3.88755	3.61301	3.96911	3.80485	4.1668	3.72957	3.98276	4.02417	4.13505	3.96926	3.71829	3.83296	4.60728	4.59191	4.30136	4.29588
101831	3.47715	3.69922	3.7334	3.99608	3.72853	3.70696	3.469	3.34752	3.5489	3.61779	3.76453	3.25123	3.93165	3.72115	4.00145	3.44121	3.60269	3.92973	3.86078	3.83897	3.3261	3.77303	3.56081	3.48868	3.59759	3.62353	3.84349	3.89183	3.52953	3.79176
101861	6.65062	6.40552	6.48964	6.7259	6.66505	6.61268	6.46508	6.56852	6.15441	6.19935	6.94279	6.6509	6.75585	6.69845	6.77933	6.52392	6.65082	6.28386	6.40582	6.42413	6.46619	6.40068	6.50276	6.38442	6.26947	6.76488	6.91857	6.51938	6.72422	6.95981
101867	6.46424	6.56887	6.63699	6.47487	6.70967	6.49643	6.63921	6.87317	6.96626	6.90335	5.98965	6.09979	6.34594	6.03557	6.73164	7.43443	7.27042	7.23418	7.32851	7.22578	6.35155	6.63349	6.91089	6.86624	7.02832	6.13275	6.1967	6.8309	6.6247	6.60865
101869	5.22241	5.30709	5.03072	5.3576	5.5092	4.93553	5.17447	5.14553	4.65704	4.55825	5.44689	5.38206	5.3135	5.53965	5.39729	5.00301	5.23226	4.91267	5.23784	4.9461	4.92318	4.85085	4.91954	4.85027	4.46958	5.58928	5.6781	5.06936	5.40208	5.60363
101883	3.12788	3.29985	3.39922	3.42078	3.68184	3.22801	3.4222	3.65809	3.1312	3.63666	3.26634	3.18095	3.27542	3.11152	3.06592	3.13406	3.42533	3.38369	3.59017	3.6072	3.25315	3.3673	2.97259	3.52259	3.39724	2.97024	3.15008	2.96921	2.74936	3.24618
101943	8.65836	8.56797	8.60711	8.27636	8.53953	8.07265	7.98629	8.19101	8.17897	8.31127	7.86569	8.1669	8.07875	8.29771	8.46789	8.79689	8.83082	8.65635	8.65705	8.6448	8.01207	7.90449	8.21978	8.28715	8.20627	8.10311	8.23402	8.37964	8.27169	8.47308
101966	8.3327	8.36095	8.32565	8.41078	8.4094	8.088	7.9554	8.11247	8.07796	8.10024	7.82006	8.07423	8.19133	8.11492	8.20085	8.24816	8.3657	8.05656	8.27938	8.31607	8.01426	7.96344	8.03662	7.99356	7.94269	8.21759	7.95845	7.95485	7.85356	8.10694
101985	6.09794	6.28899	6.39002	6.09626	6.41349	6.08922	6.06059	6.01415	6.56488	6.56849	5.18823	5.66555	5.68863	5.49837	5.62229	6.9638	7.18654	6.93402	7.1111	7.37511	5.33498	5.78217	6.25094	6.15788	6.11654	5.18813	5.79329	5.96003	5.5467	5.87825
101994	5.93714	6.00091	5.96312	6.02746	6.13914	6.09193	6.03618	6.48439	6.45258	6.31942	5.60705	6.03948	5.90615	5.80938	6.40679	6.51216	6.54995	6.54795	6.65133	6.57011	6.09135	6.17581	6.5994	6.29433	6.36263	5.56078	5.7726	6.28822	6.08746	6.07189
102022	9.03451	8.95326	8.03067	8.65678	8.76251	8.27442	8.61191	8.50274	8.3474	8.18687	8.35454	8.33857	8.51652	8.4152	7.29137	8.04881	8.07785	7.90207	8.41381	8.33038	9.42083	9.40189	8.59886	9.37863	9.18058	9.18372	9.16077	8.53969	8.54182	8.72041
102032	5.82238	5.4924	5.27588	5.59005	5.35146	5.16082	4.93812	5.06287	4.88909	4.60722	6.05263	5.63937	5.49974	5.59617	5.39914	5.03176	4.81231	4.87598	5.00449	4.57724	5.53033	5.01623	5.10718	5.16035	4.65993	6.45125	5.79105	5.41869	5.55705	5.77236
102058	4.70805	4.52019	4.42481	4.60866	4.64387	4.15032	4.20641	3.93696	4.0296	3.60673	4.52522	4.36815	4.36546	4.37232	4.40577	4.24226	4.13525	4.18111	4.30433	3.91	4.27171	3.87865	4.14815	4.17304	3.7056	4.30167	4.64882	4.3998	4.46888	4.81914
102060	7.11066	7.24087	7.17317	7.47908	7.24692	7.11115	7.10326	7.0144	6.72222	6.71897	7.11486	7.22548	7.16372	7.2482	7.10845	7.00832	7.05523	7.14087	7.08703	7.06284	7.13585	6.97077	7.1097	7.00026	6.83593	7.04165	7.18785	7.02846	6.94753	7.16613
102075	1.80505	1.82407	1.63486	1.76715	1.82308	1.74076	1.74834	1.95729	1.76866	1.70907	1.84932	1.84125	1.90037	1.91557	2.12368	1.73185	1.71516	1.73011	1.80092	1.85754	1.65092	1.73566	1.66018	1.68739	1.85149	1.6871	1.73867	1.88351	1.6412	1.94618
102093	5.72891	5.84343	5.5889	5.48639	5.59756	5.72689	5.64371	5.45059	5.64242	5.39106	6.7309	5.90043	6.04838	6.07335	5.89993	5.12201	5.25155	5.22155	5.11487	5.16691	6.17119	6.02351	5.65816	5.72858	5.58972	6.68239	6.15497	5.61953	5.96874	5.93116
102098	3.53579	3.46208	3.5971	3.44207	3.42482	3.4593	3.59345	3.57155	3.39634	3.31879	3.63324	3.53954	3.53125	3.52363	3.67623	3.30905	3.29586	3.36806	3.24512	3.33555	3.36259	3.1827	3.46711	3.26902	3.2479	3.49364	3.45709	3.42757	3.52367	3.6331
102103	6.08549	5.87967	5.92873	5.93026	6.20583	5.94372	6.00523	5.89445	5.93973	6.25938	6.15901	5.92569	5.96701	5.95343	5.33406	5.52645	5.21041	5.45353	5.31542	5.19236	6.15597	5.9862	5.73677	5.92501	6.0457	6.03329	6.08193	5.31282	5.84045	5.61807
102115	5.57243	6.03303	5.56067	6.3045	6.01863	5.5927	5.70856	5.68781	5.46195	5.37391	5.52968	5.48782	5.58645	5.6653	5.66748	6.0451	6.19276	6.4718	6.26735	6.50357	5.0455	5.3972	5.69192	5.75268	5.6834	5.24442	5.29175	5.81841	5.563	5.49032
102122	7.76081	7.88178	7.96564	7.9088	7.89474	7.76452	7.76444	7.79988	7.82989	7.85417	7.51529	7.6597	7.70955	7.54779	7.96867	8.51798	8.37952	8.29848	8.42548	8.4207	7.57371	7.75217	7.90261	7.78367	7.78041	7.43953	7.65136	7.91622	7.73188	7.96722
102124	2.74364	2.45033	2.5317	2.63843	2.93697	2.30135	2.04255	2.3248	1.85903	2.23011	2.01877	2.10755	2.0979	2.22715	2.31755	2.44967	2.67427	2.69406	2.86566	2.5345	2.32452	2.24029	2.00341	1.79638	1.84761	1.72696	2.29897	2.04512	2.55834	2.2852
102132	3.68439	3.83697	3.92609	3.95642	3.89472	3.79332	3.90681	4.0574	4.23227	4.0634	3.66498	3.76132	3.74586	3.67509	4.17529	3.98103	4.42049	4.34457	4.33621	4.0599	3.83821	3.95624	3.95378	3.999	3.91038	4.17529	4.03534	4.04812	4.16018	3.9131
102141	5.77521	5.78507	5.65441	5.73888	5.65885	5.61079	5.84175	5.64182	5.83137	5.49189	5.71054	5.64903	5.74809	5.57729	5.5803	5.704	5.409	5.55085	5.32748	5.41903	5.88464	5.87587	5.69269	5.58407	5.62767	5.81051	5.63774	5.43654	5.58421	5.49625
102162	5.78828	6.0096	5.79243	6.13484	6.01183	5.86256	5.96527	5.91496	6.23034	6.14722	5.29402	5.67869	5.69993	5.88889	5.75325	6.39276	6.38775	6.24159	6.27915	6.63134	5.74503	5.81755	5.81085	6.07614	6.13389	5.46968	5.55482	5.93361	5.53626	5.79435
102182	2.90957	2.57728	3.0161	2.83945	2.76608	2.82508	2.70489	2.78409	2.83816	2.57885	3.20393	2.94496	2.83599	2.81926	3.00319	2.67397	2.69846	2.85234	2.49898	2.7342	2.81998	3.00588	2.89449	2.66198	2.51452	3.03638	2.91954	3.13549	3.08758	2.96109
102193	5.65043	5.61695	5.68598	5.8138	5.64273	5.51163	5.78086	5.27631	5.65708	5.36908	5.50185	5.61737	5.41473	5.32409	5.33486	5.95782	5.67894	5.5972	5.73629	5.61176	5.46073	5.45202	5.52256	5.33693	5.26707	5.71613	5.84006	5.54394	5.48678	5.83858
102209	7.61146	7.39412	7.31281	7.56045	7.63658	7.24353	7.47051	7.28687	6.80599	7.23387	7.2	7.2955	7.38953	7.36172	7.41472	7.12245	7.37254	7.05691	7.48595	7.42151	7.24042	6.90064	6.9937	7.23898	7.03287	7.02787	7.38579	7.28625	7.06145	7.50515
102247	6.10481	6.37729	6.11676	6.39482	6.37609	5.86789	6.12156	6.26182	5.96003	6.0396	5.91833	5.86771	5.98804	5.75078	6.11469	6.24195	6.28295	6.30821	6.69711	6.54583	5.82246	6.03132	6.13668	5.99127	6.1273	5.94676	5.80629	5.86141	5.74879	6.05086
102278	1.96686	2.12189	1.89756	2.07005	2.02473	1.79024	1.86756	1.93343	1.61117	1.77613	1.92579	1.82145	1.92502	1.8781	1.9569	1.73501	1.84004	1.88947	2.25419	2.09054	1.80642	1.70916	1.82332	1.8756	1.94276	2.07062	1.91678	1.797	1.88775	1.7859
102294	8.55491	8.30728	8.46848	8.47701	8.32198	8.43292	8.62899	8.49896	8.30544	8.52743	8.81959	8.56922	8.72699	8.44978	8.38233	8.09783	7.88622	8.33827	8.04513	8.09707	8.58494	8.41827	8.27812	8.29784	8.30811	8.3628	8.37125	8.23541	8.01208	8.53316
102323	5.87933	5.77532	6.15433	6.21887	6.12482	6.22414	6.15334	6.1183	6.04565	5.87331	5.97366	6.06065	6.01216	5.96721	6.34419	6.34545	6.2742	6.27389	6.28879	6.26066	5.86357	5.90961	6.17096	6.08694	6.09159	5.90704	6.16242	6.55338	6.31619	6.29713
102334	5.0876	5.17228	5.35551	5.1115	5.3704	5.59556	5.48251	5.70742	5.5007	5.64402	4.88759	5.3595	5.28866	5.16915	5.58137	5.11881	5.36114	5.23906	5.09687	5.07105	5.18905	5.46234	5.59087	5.49213	5.57747	4.69828	5.05002	5.72666	5.40888	5.26772
102339	5.9499	6.10337	5.79537	6.28084	6.09186	5.98551	5.789	5.70267	6.00828	5.921	6.28631	6.08883	6.09011	6.16106	5.84987	6.09874	6.02975	5.97258	6.22209	6.18381	5.85356	5.85944	5.73271	6.01207	5.88357	6.21352	5.91577	5.74083	5.7377	6.02684
102371	2.18546	2.05635	2.09806	2.07872	2.10938	1.95327	1.88396	1.82461	1.73504	2.04972	2.34007	2.37802	1.9542	2.32565	2.19611	2.07332	2.10293	1.58371	1.97491	1.85105	2.48081	1.88067	2.32225	1.71446	1.75309	2.5071	2.49266	1.87999	2.0163	2.49541
102414	6.79438	7.00571	7.03286	6.97855	6.94217	6.90803	6.99055	7.20621	7.36948	7.3808	6.62717	6.76799	6.90242	6.81015	7.12693	7.6322	7.78096	7.73747	7.63288	7.90504	6.84311	7.10305	7.07867	7.30733	7.42113	6.47862	6.77761	7.09646	6.88831	6.98606
102423	5.41033	5.32573	5.30527	5.09779	5.39364	5.54518	5.68695	5.58575	5.59229	5.75954	4.96718	5.35368	5.27725	5.20646	6.02385	6.27692	6.15223	5.99292	6.2198	6.2783	5.52351	5.40205	5.56005	5.83021	5.74853	5.06474	5.36267	5.77605	5.57554	6.02344
102436	3.42529	3.21125	3.36459	3.37227	3.37523	3.25873	3.18408	3.15668	3.02395	3.18143	3.76969	3.21932	3.49555	3.36302	3.45916	3.1782	2.86766	3.01183	2.9728	2.96901	3.2059	3.11698	3.32588	3.11604	3.12419	3.46064	3.19959	3.22786	3.28873	3.34686
102442	5.61802	5.26395	5.50951	5.67485	5.58339	5.35961	5.41429	5.79796	5.47059	5.60374	5.75685	5.38826	5.43641	5.65302	5.00863	6.13481	5.81845	5.6389	5.90811	5.79639	5.65021	5.49455	5.41257	5.48381	5.6438	5.22983	5.23312	5.16518	5.64012	5.19311
102448	7.52824	7.44991	7.49519	7.36587	7.497	7.49998	7.46519	7.53721	7.43	7.37109	8.14979	7.63211	7.54061	7.77857	7.08647	6.86969	6.9371	7.19615	6.6945	7.01145	7.45244	7.59979	7.48159	7.40527	7.4397	7.95616	7.57107	7.34625	7.56347	7.34857
102462	8.56581	8.6446	8.64125	8.72781	8.64872	8.68153	8.50553	8.58933	8.9011	8.82377	8.16374	8.38766	8.55331	8.45568	8.42631	9.21367	9.11682	9.17943	9.00918	9.11117	8.47133	8.62184	8.79287	8.78068	8.77086	8.4052	8.39342	8.73888	8.36246	8.27153
102502	3.1347	2.82095	2.93785	3.0688	2.88145	2.89956	3.1689	2.97736	2.70574	2.76443	3.29727	3.29267	3.51241	2.99127	3.04059	3.30167	2.80427	3.09597	2.90543	2.78695	3.20396	2.94957	3.84083	3.02232	3.18407	3.80043	3.50214	3.02536	3.35953	2.90811
102545	5.56048	5.9931	5.88782	5.85656	5.66328	5.4192	5.80588	5.72126	6.16103	5.91496	5.73842	5.71711	5.78929	6.09255	6.29189	5.9093	6.1159	5.83011	5.9016	5.78187	5.3473	5.65503	6.14755	6.06961	5.94062	5.61454	6.09806	6.07331	6.11236	6.38025
102566	5.7716	5.73504	5.37907	5.81748	5.46545	5.1671	5.31322	5.09902	4.63166	4.78118	6.46094	6.08673	5.76245	6.13112	5.44655	5.19526	4.80763	4.86563	5.02947	4.94965	5.4761	5.16215	5.0135	5.26352	4.96559	6.50152	6.28421	5.65753	5.92365	6.04652
102570	2.31102	2.03194	2.35606	2.23974	2.12256	2.56174	2.71178	2.73141	2.55867	2.37787	2.15345	2.10419	2.38345	2.16266	2.28512	2.40574	2.11846	2.61388	2.09158	2.25271	2.01432	2.5568	2.38981	2.33204	2.2311	2.53475	2.3445	2.41445	2.39333	2.333
102580	6.74956	6.69068	6.68032	6.7966	6.50989	6.58322	6.60499	6.66672	6.39952	6.48047	6.64886	6.43144	6.54583	6.47352	6.87577	7.24324	6.81109	6.79402	6.87655	6.66806	6.70699	6.59567	6.59958	6.47988	6.4373	6.71888	6.82813	6.67942	6.83307	6.90395
102595	3.27071	3.27908	3.20378	3.25405	3.16535	2.88795	2.83062	2.7505	2.70763	2.93309	3.23882	2.75647	3.02456	3.22181	3.24422	3.32229	3.69346	3.48223	3.51404	3.20886	3.12558	3.06381	2.70726	3.05327	2.75921	3.29331	3.16034	2.68931	2.96657	2.87804
102607	3.88333	3.72485	3.69433	3.96949	3.76441	3.78316	3.69781	3.65048	3.69121	3.42342	3.9526	3.8744	3.85816	3.73471	3.8468	3.78359	3.84388	3.73452	3.93979	3.74466	3.84319	3.70941	3.80789	3.73674	3.58363	3.98714	3.92664	3.90396	3.86746	4.09267
102614	1.89112	1.48483	1.79639	1.46813	1.85097	1.89168	2.08813	2.19237	1.91615	1.96222	1.82615	1.70447	1.60649	1.74941	2.11618	2.07801	2.20226	2.12797	2.11676	2.23186	1.81288	1.72063	2.04723	1.88708	1.86779	1.64362	1.96705	1.88501	1.80945	1.788
102623	2.03212	2.32754	2.53914	2.26967	2.54179	2.34055	2.23528	2.38125	1.92068	2.36056	2.04979	2.26371	2.30709	2.4559	2.68866	2.34858	2.55553	2.4588	2.85828	2.20215	2.22757	2.52456	2.27512	2.21746	2.12178	2.25303	2.29766	2.54563	2.271	2.18314
102626	6.07012	6.34693	6.46364	6.35211	6.24635	6.36092	6.30422	6.38127	6.47465	6.38331	6.01783	5.97156	6.05566	6.17031	6.82199	7.54823	7.33316	7.03815	6.89396	6.94791	5.94373	6.17244	6.36213	6.31471	6.16496	6.09058	6.30504	6.86904	6.6299	6.48885
102632	9.0818	8.6737	8.6023	8.66718	8.78747	8.63554	8.86143	8.40616	8.29786	7.99263	9.41645	8.90582	8.80862	8.9698	7.75419	7.41107	7.41352	7.94095	7.71387	7.7524	9.07076	8.62515	7.99678	8.45275	8.32597	8.82263	8.07529	6.97535	7.46671	7.94914
102644	7.69196	7.28298	7.26283	7.25321	6.97158	7.25648	7.06256	6.568	6.60847	6.31417	8.26586	7.86229	7.74951	7.87963	6.67217	5.28036	5.34446	5.83398	5.78879	5.6951	7.62045	7.38264	6.26223	6.82379	6.68116	7.94176	7.31603	6.26965	7.03543	6.79243
102657	4.5534	4.28943	3.88672	3.92842	3.84372	4.02174	4.16171	4.12198	3.22336	3.4877	5.04214	4.55938	4.51892	4.32555	3.89327	3.28695	2.91537	3.22106	3.71029	2.90989	4.25912	3.88785	3.55695	3.70409	3.66957	5.09647	4.79414	4.65415	4.48327	4.61905
102693	4.51298	4.63055	4.58351	4.64547	4.63348	4.53021	4.4579	4.5166	4.50336	4.45177	4.45312	4.54217	4.40642	4.50913	4.81185	4.86678	4.82422	4.98438	5.25319	4.93907	4.22222	4.33456	4.3902	4.5392	4.21638	4.47136	4.42632	4.76331	4.6322	4.68965
102747	1.72128	2.01797	2.04701	2.20843	1.94229	2.28346	2.25119	2.37503	2.01872	2.36331	2.63825	1.97261	1.72816	1.73287	2.48177	2.01679	2.22017	2.35887	2.42353	1.77647	2.23506	2.25507	2.17406	2.3756	2.51915	1.95281	1.91186	2.17553	1.91248	2.03382
102774	4.17538	4.02937	4.52368	4.65532	4.50083	4.1274	3.83671	4.36622	4.4591	4.13079	3.92902	4.13321	4.21169	4.07622	4.70017	4.44881	4.56783	4.66971	4.51518	4.33241	3.9803	4.38776	4.48547	3.94795	4.17262	3.80935	4.00872	4.51666	4.25207	4.67333
102791	5.95228	5.80944	5.92171	6.07832	5.75106	5.83897	5.82704	5.80789	5.53878	5.75562	5.98282	5.70182	5.73003	5.74005	6.00028	5.56829	5.33905	5.45156	5.43747	5.25981	5.79089	5.7576	5.56048	5.65541	5.63368	5.85398	5.78661	5.50414	5.51025	5.8737
102857	6.78223	6.96621	6.73718	6.72811	6.57185	6.53519	6.69479	6.84785	6.26421	6.4734	6.94571	6.97824	6.68552	7.09363	7.37671	7.00612	6.98869	6.42556	6.44982	6.48815	6.52427	6.36819	6.65633	6.39362	6.21451	7.47254	7.58544	7.77583	7.83371	7.71596
102866	8.69318	8.77108	8.96033	8.71249	8.82094	9.07568	9.02369	8.98632	8.74261	8.85182	8.9919	8.98228	9.00612	8.90709	9.32568	8.63887	8.53878	8.66388	8.65576	8.46196	8.79658	8.84263	9.01257	8.873	8.69482	9.01882	9.3064	9.45974	9.27736	9.2742
102920	1.99224	2.11976	2.21958	2.33244	2.21349	2.0838	2.00796	1.94325	2.20519	2.19138	3.05097	2.28957	2.30537	2.3872	2.19767	2.31252	2.13676	2.1026	2.09883	2.20065	2.12628	2.26349	2.41789	2.14722	2.07366	2.82813	2.51286	2.57905	2.17955	2.3163
102941	2.61728	2.61728	2.61103	2.32783	2.69028	2.37385	2.37428	2.54287	2.87347	2.35573	2.57266	2.13089	2.42344	2.24033	1.98905	2.57909	3.01247	2.67382	2.3171	2.27403	2.04484	2.54015	2.41434	2.4199	2.49044	2.60404	2.28716	2.5448	2.49499	1.94453
102954	1.6643	1.62874	1.65685	1.79688	1.35801	1.57447	1.85149	1.73594	1.79005	1.67103	1.70155	1.58357	1.65926	1.73487	1.8974	1.52507	2.00581	1.76014	1.76964	1.75623	1.60371	1.63385	1.5324	1.68808	1.5763	1.67515	1.35051	1.51766	1.80306	1.47051
102991	2.00974	2.22867	2.0142	2.07118	1.72549	2.1888	1.94701	2.0143	1.89114	2.01588	2.52651	2.14259	2.18193	1.79858	2.13017	1.96099	1.87346	1.95185	1.99876	1.87004	1.89498	1.69435	2.08075	2.03559	2.00072	2.24404	1.98826	1.9705	2.02033	2.06551
103012	3.60042	3.12596	3.0806	3.24638	3.20703	2.90545	2.94754	3.0718	2.37155	2.51437	3.10704	3.1919	2.96176	3.15809	2.9751	3.21766	2.84649	2.66434	2.75662	2.60089	3.15702	2.89824	2.84033	2.89555	2.47391	3.30822	3.47031	2.89369	3.21929	3.38158
103080	5.75886	5.77833	5.74822	5.62084	5.69603	6.43402	6.16628	6.31139	6.50495	6.26204	6.17577	6.22085	6.16852	6.15407	6.07002	5.87343	5.75527	6.00597	5.70292	5.75013	6.10665	6.40739	6.30674	6.20581	6.08034	6.47215	6.24409	6.4998	6.61382	6.11739
103098	1.28618	1.36509	1.40798	1.42515	1.35395	1.61065	1.60271	1.42489	1.59878	1.55249	1.38282	1.48594	1.3817	1.46338	1.44705	1.71066	1.4427	1.36432	1.44236	1.45572	1.40462	1.33863	1.52835	1.36726	1.49123	1.4584	1.3823	1.40463	1.69512	1.665
103135	5.443	5.42506	5.33125	5.53812	5.36683	5.47751	5.2963	5.17381	5.21826	5.13823	5.7262	5.43295	5.26261	5.45756	5.06274	5.33162	5.51008	5.32302	5.38387	5.32504	5.2754	5.40656	4.98832	5.19449	5.58302	5.32345	5.18633	5.26196	5.24233	5.29339
103136	6.36257	6.25783	6.48865	6.18908	6.49428	6.43043	6.44767	6.51784	6.61291	6.67181	6.08248	6.28363	6.22038	6.21112	6.6764	6.89194	7.03575	6.85994	6.96923	6.94456	6.2031	6.37065	6.67137	6.60417	6.61426	6.22817	6.61509	6.64251	6.4914	6.68776
103140	4.91616	4.04955	4.23715	4.71982	4.27464	4.40998	4.68282	4.38252	4.57239	5.05149	3.79691	3.57489	3.8432	3.10786	3.31343	4.07515	3.12697	3.90705	5.01099	4.36281	4.34374	4.53191	4.16567	5.21978	5.2477	4.26974	4.36541	3.6808	3.5091	3.84704
103142	6.17906	6.18013	6.08394	5.79652	5.75305	5.91385	6.08311	6.7368	6.25646	6.69078	4.15527	5.02466	5.26253	4.59828	4.34654	5.36612	5.956	6.52709	6.0165	6.24991	6.01851	6.13382	6.40448	5.95055	6.4595	2.5073	3.7123	4.52211	4.20463	3.52346
103149	8.97479	8.7321	8.70745	8.75579	8.72886	9.05056	9.22972	9.07799	9.20411	9.25171	9.06554	8.72943	8.90001	8.68492	7.77699	8.16503	8.32065	8.71681	8.58911	8.99573	9.4756	9.13787	8.76624	9.02614	9.2579	8.26544	7.89597	7.99373	7.90353	7.9699
103161	10.757	10.4965	10.432	10.4121	10.5842	10.41	10.6084	10.2552	10.4045	10.2179	10.7506	10.8994	10.55	10.6399	10.036	9.56972	9.66539	9.82629	9.71128	9.53626	10.4059	10.4121	9.93881	10.2225	10.2952	10.7598	10.6628	10.0958	10.3496	10.3663
103172	10.8519	10.7994	10.6738	11.0013	11.0209	10.951	10.9135	10.9003	10.8536	10.7297	10.7738	10.653	10.9551	10.7387	10.465	11.1782	11.0747	11.1022	11.2056	11.2144	10.8766	10.8594	10.8212	10.8292	10.8496	10.5673	10.5898	10.8349	10.6207	10.6015
103175	1.62053	1.53937	1.55532	1.44752	1.40115	1.51903	1.40976	1.46328	1.55395	1.53656	1.53956	1.46341	1.47346	1.45642	1.59766	1.52991	1.57603	1.66776	1.37364	1.57505	1.48051	1.49912	1.60723	1.5101	1.45204	1.6571	1.63599	1.65281	1.51717	1.52282
103199	5.83522	5.53305	5.57147	5.47337	5.57379	5.25239	5.44824	5.65403	4.85927	4.87553	6.2975	5.87154	5.83655	5.81568	6.06597	5.56906	5.27562	5.20755	5.46366	5.18355	5.65436	5.43895	5.3823	5.07277	5.11659	6.35801	6.35965	5.86592	6.12681	6.24856
103213	5.08454	5.03245	4.93669	4.93182	4.8508	4.96432	5.22172	5.03299	4.98605	4.99045	5.34101	4.95848	5.02975	4.97468	5.35027	5.41342	5.42262	4.94668	5.20911	4.97901	5.9096	5.5981	5.47313	5.25614	5.41905	5.20678	5.42325	5.25102	5.32061	5.33734
103220	1.84729	1.34424	1.62409	1.55712	1.66898	1.52467	1.38867	1.51678	1.62916	1.70834	1.61038	1.4705	1.7475	1.47147	1.83885	1.75178	1.58223	1.58054	1.5557	1.8278	1.59085	1.73723	1.63331	1.76044	1.77252	1.77814	1.74685	1.47948	1.55662	1.83894
103236	6.17987	6.02743	5.82757	6.38514	6.04385	5.9328	5.6739	5.43802	5.27973	5.0441	5.91728	5.89887	5.82977	5.86152	5.36681	5.71383	5.73882	5.73296	5.80858	5.38772	5.53555	5.28475	5.63561	5.52058	5.37055	5.82035	5.92799	5.66289	5.70229	5.74769
103266	7.39533	7.10952	7.01662	7.19629	6.76014	7.26756	7.13059	6.97574	6.75748	6.66324	7.3958	7.1543	7.00423	7.09833	7.24263	7.85961	7.56238	7.47041	7.4748	7.48664	7.51456	7.52667	6.96578	7.06517	6.87245	7.57949	7.48815	7.29129	7.44073	7.30538
103268	3.84017	3.86366	3.68709	4.00809	3.99983	3.89217	3.55263	3.72037	3.55211	3.52498	4.14613	3.88603	3.95238	3.85782	4.17069	3.60703	3.46508	3.42832	3.54374	3.42046	3.94607	3.9591	3.81958	3.77403	3.6771	4.22493	3.86467	3.94023	3.87641	4.11641
103284	5.34961	5.81668	5.90879	5.50146	5.68432	5.5876	5.54022	5.73913	6.03787	5.96258	4.90807	5.397	5.58765	5.46331	5.65923	6.29156	6.22257	6.09125	5.99325	6.09856	5.68015	5.78558	5.87799	5.77721	5.91956	5.12418	5.16438	5.64328	5.35183	5.4938
103406	1.72469	1.58586	1.7095	2.01807	1.71173	1.59049	1.75528	2.04064	1.78072	1.54518	1.42282	1.95741	1.75889	1.59985	1.42689	1.62099	1.58331	1.88095	1.58212	1.48617	1.88155	1.72051	1.47112	2.00184	1.75304	1.65978	1.88934	1.80974	1.79177	1.33635
103425	6.48269	6.66201	6.73506	6.54838	6.29216	6.01641	5.69291	6.02131	5.76318	5.52087	6.39378	6.18616	6.06481	6.32002	6.44185	6.61139	6.27528	6.2175	5.97672	6.15569	5.75071	5.96082	6.04365	5.93408	5.74712	6.22053	6.32741	6.10832	6.08137	6.15586
103466	6.8047	6.77472	6.80104	6.74248	6.78399	6.76793	6.70684	6.84103	7.26524	7.48639	6.40427	6.36681	6.62156	6.32047	6.22869	7.24419	7.04593	7.04236	7.17253	7.2836	6.76204	6.84554	6.90023	7.37242	7.32455	6.29528	6.60954	6.66131	6.40868	6.57511
103468	5.51218	5.45942	5.34902	5.54339	5.61323	5.26889	5.43099	5.58366	5.46455	5.46215	5.46448	5.5225	5.46076	5.47373	5.44512	5.64477	5.70709	5.68187	5.78434	5.68772	5.26965	5.10392	5.38498	5.40894	5.48931	5.24331	5.53899	5.4571	5.38942	5.43969
103511	1.57461	1.68107	1.76905	1.72577	1.38727	1.60161	1.96943	1.72767	1.55594	1.55282	1.58831	1.97161	1.34445	1.51808	1.62431	2.02399	1.48182	1.56524	1.64887	1.80827	1.40462	1.80445	1.63867	1.73261	1.79626	1.47582	1.66806	1.61461	1.33824	1.48257
103534	8.1722	8.49997	8.36029	8.42542	8.4129	8.18872	8.22962	8.32712	8.22487	8.07961	8.09128	8.25506	8.2292	8.39272	8.72067	8.92244	8.74769	8.60856	8.64908	8.61386	8.03021	7.96909	8.37858	8.13705	7.92775	8.44581	8.53924	8.77618	8.80198	8.74778
103537	7.70265	7.83472	7.93459	7.80116	7.86196	7.8972	7.74766	8.01415	8.06977	8.07895	7.60548	7.63154	7.76924	7.60434	8.06561	8.07809	8.25909	8.21288	8.08	8.25231	7.58078	7.65705	7.91912	7.96027	7.8439	7.36343	7.39304	7.71546	7.47805	7.74412
103551	2.19917	2.09801	2.77184	2.12676	2.42003	1.94836	2.30573	2.16871	2.34081	2.34036	2.13666	2.17427	2.3694	1.82141	2.28029	2.18196	2.40187	2.8152	1.95562	2.57583	1.85428	2.32116	2.24932	2.58677	2.30116	1.78662	1.74685	2.24267	2.13882	1.76688
103554	8.15111	8.2341	8.02054	8.12762	8.28005	8.28942	8.25435	8.25403	8.03961	8.22099	8.30313	8.22818	8.24165	8.15136	8.11818	8.3544	8.333	8.13489	8.35893	8.211	8.31789	8.06964	8.18965	8.2966	8.20623	8.40284	8.36479	8.0427	8.28425	8.32469
103573	8.31415	8.41888	8.37019	8.37299	8.40882	8.22729	8.25266	8.53551	8.396	8.17424	8.31739	8.48724	8.43121	8.48742	8.95279	8.23034	8.05397	8.23276	8.09708	8.07671	8.25361	8.45035	8.52588	8.28451	8.19519	8.46797	8.66773	8.90712	8.85612	8.97332
103583	8.42102	8.56987	8.59529	8.49356	8.56297	8.57626	8.59329	8.71313	8.93327	8.88312	8.34974	8.38926	8.53448	8.4053	8.68112	8.90337	8.90823	9.0481	8.87278	8.97865	8.48032	8.68824	8.75721	8.77329	8.77457	8.30337	8.38117	8.77622	8.52046	8.62787
103655	4.53599	4.19471	4.47862	3.90438	4.22434	4.27401	4.16691	4.37401	4.41797	4.54556	5.35815	4.34087	4.67489	4.67353	3.75166	3.4904	3.21503	4.16089	3.29659	3.87418	4.68123	4.50859	3.94751	4.04536	4.52887	4.67893	4.31512	3.32769	3.93404	4.25832
103677	4.48309	4.89551	4.5716	4.77587	4.54345	5.11678	4.79903	4.74289	4.47005	4.58617	4.67455	4.78374	4.80853	4.76903	5.05916	4.02242	4.59189	4.53339	4.54684	4.70541	4.55922	4.6599	5.00947	4.9501	4.73804	4.36258	3.9826	4.64073	4.50169	4.15861
103694	9.29536	8.98246	9.02278	8.9733	8.87864	8.86895	9.13579	8.5766	8.21244	8.16069	9.24956	8.99356	8.94506	9.01835	8.87584	8.78629	8.66771	8.61309	8.42678	8.09841	9.10832	8.90112	8.58444	8.68871	8.4311	9.25582	9.08239	8.66637	8.86316	8.99054
103710	2.64359	2.65754	2.7116	2.50747	2.49664	2.56351	2.4825	2.53692	2.65495	2.61879	2.56142	2.54658	2.7427	2.76455	2.80963	2.82327	3.18202	3.04412	2.80793	2.79273	2.58004	2.63769	2.61049	2.51428	2.58005	2.4761	2.5611	2.76351	2.60687	2.45852
103711	9.37584	9.14769	9.21522	9.16767	9.01093	8.9899	8.9111	8.80834	8.61467	8.37425	9.16652	9.20055	9.2869	9.23737	9.08799	8.39763	8.14703	8.49922	8.39002	8.20875	9.08092	9.03512	8.89439	8.8882	8.89157	9.17578	9.01763	8.56599	8.67478	9.14032
103712	1.84944	1.48369	1.70595	1.74374	1.6976	1.78137	1.86319	1.61818	1.66447	1.64858	1.93989	1.82227	2.0742	1.77124	1.71101	1.4646	1.76374	1.8309	1.92051	1.82926	1.51276	1.56453	1.74169	1.90404	1.68391	1.57685	1.80859	1.90692	1.76454	1.65185
103724	4.45863	4.62906	4.59543	4.5677	4.48467	4.49089	4.40209	4.32662	4.52653	4.54233	4.52772	4.41164	4.68141	4.48576	4.30991	5.11419	5.22128	5.08424	4.97883	5.18333	4.44112	4.49972	4.51459	4.60362	4.39602	4.40542	4.75455	4.73312	4.31966	4.40244
103729	2.16774	1.93177	2.05204	1.93928	2.15807	2.21145	2.00056	1.70387	1.69852	1.86456	1.68068	1.9789	2.1293	2.36713	1.75859	2.13372	1.82232	1.9345	1.63922	1.68878	2.08951	1.99575	1.85532	1.70912	1.64129	2.46496	1.97802	1.92169	2.21282	2.22639
103733	5.58388	5.51745	5.65519	5.73335	5.70676	5.76649	5.42502	4.91556	4.9436	4.85355	5.78989	5.61765	5.8263	5.76675	5.44373	5.32673	5.33741	5.43055	5.4053	5.097	5.45125	5.6038	5.34524	5.42231	5.22261	5.6985	5.98715	5.55799	5.64244	5.86897
103737	6.36854	6.37104	6.48042	6.49376	6.5368	6.36156	6.37358	6.48286	6.66265	6.35948	6.398	6.37104	6.24287	6.38178	6.49351	6.85334	6.5421	6.58656	6.6798	6.46207	6.48531	6.25257	6.52847	6.37897	6.47156	6.48202	6.44465	6.55496	6.54158	6.74756
103742	8.73323	8.66491	8.69697	8.82184	8.81652	8.5419	8.59827	8.56584	8.22707	8.51085	8.62143	8.64717	8.74288	8.70476	8.7021	8.92411	8.9971	8.63505	8.92731	8.7728	8.70473	8.42297	8.58792	8.52768	8.34538	8.96529	9.03486	8.83702	8.99996	9.11169
103743	7.30184	6.94632	6.80217	6.7636	6.63166	6.25207	6.15124	6.17034	5.87367	5.84457	7.20856	6.74393	6.26338	6.99443	7.1187	6.26482	6.20217	5.8767	5.95316	5.3791	6.39739	6.26935	6.17795	6.07636	6.01865	7.93507	7.44198	6.55249	7.38559	7.17573
103765	2.02288	2.12527	2.21053	2.09896	2.38337	2.30994	1.94723	1.9832	2.0575	2.05413	2.24605	2.21695	1.87859	2.37133	2.59157	2.38709	2.34412	2.13423	2.27264	2.34829	2.02487	1.83326	2.04743	2.20192	2.27692	2.43747	2.37714	2.95085	2.43609	2.80947
103768	1.41335	1.46713	1.40332	1.46558	1.75794	1.6866	1.63207	1.35697	1.65634	1.62197	1.33443	1.46819	1.47873	1.62651	1.73195	1.67096	1.67021	1.50708	1.53762	1.9772	1.63836	1.50803	1.48112	1.5848	1.41103	1.65445	1.34095	1.61096	1.56488	1.92168
103775	1.74881	1.87776	1.90212	1.8985	2.02992	2.07023	1.73542	1.81783	2.18436	2.2461	2.07025	1.87835	1.68378	1.92142	2.36984	2.02866	1.89854	1.89543	2.02682	1.92842	2.24802	2.27499	1.73066	2.02183	1.78021	1.59718	1.93943	2.14344	1.68537	2.15524
103784	5.66981	5.46561	5.55121	5.46645	5.5261	5.63252	5.62227	5.60533	5.42602	5.35399	5.61761	5.59916	5.57201	5.76643	5.59304	5.67802	5.55003	5.63411	5.52379	5.42907	5.59006	5.52275	5.72767	5.50009	5.4988	5.76185	5.6646	5.71747	5.58623	5.72736
103806	5.09985	5.09952	5.0449	5.18439	5.25281	5.06133	5.15912	5.22721	5.40848	5.61708	4.87549	5.06532	5.13093	5.07839	4.99882	5.15154	5.22265	5.37551	5.33921	5.4352	4.95356	5.11701	5.07718	5.43486	5.50787	4.55713	5.09398	5.09579	5.0061	4.95122
103836	5.30467	5.13026	5.19345	5.25161	5.07517	4.97755	4.6031	4.73638	4.38471	4.44875	4.7676	4.85884	5.06841	5.11243	5.03322	4.51584	4.3496	4.07368	4.47973	4.27962	4.83392	4.54535	4.95484	4.3492	4.30405	5.00565	5.04274	4.64303	4.67574	4.71623
103841	2.96997	3.18257	2.97585	3.36199	2.84971	2.98126	2.42439	2.75264	2.75646	2.89329	2.78762	2.82232	2.91628	2.87002	2.93072	3.02694	3.42576	3.01621	3.1829	3.1412	2.69749	2.87227	2.73129	2.84251	2.96263	2.79168	2.89002	2.62702	2.89778	2.76944
103844	5.84619	5.5071	5.24679	5.67181	5.29105	5.33178	5.24665	5.32259	5.52587	5.16582	5.69303	5.18966	5.34075	5.3664	5.40607	4.65302	4.49133	4.79085	4.89411	4.85919	5.79997	5.77699	5.37597	5.45567	5.6165	5.23805	4.87179	5.0696	5.1963	5.37339
103850	6.05231	6.26392	5.94093	6.47092	6.29591	5.79465	5.73126	6.08369	5.99861	5.79153	5.78883	5.94551	6.12508	5.99278	6.11692	6.18466	6.19688	6.00579	6.37313	6.15713	5.82689	5.78221	5.84032	5.79131	5.85948	5.78445	5.903	5.87853	5.86378	6.17864
103889	3.09521	3.14697	3.03243	3.1213	2.90191	2.65605	2.66943	2.86686	2.72936	2.87068	2.41925	2.85767	2.89046	2.88789	2.912	2.90124	2.7733	2.63879	2.98502	2.78402	3.0156	2.60438	2.85963	2.68744	3.19448	3.10857	2.78988	2.9012	2.87738	2.96618
103963	9.20675	9.08987	8.70845	8.80699	8.79095	9.11921	9.12752	8.76181	8.22056	8.05649	9.32941	9.19249	9.13301	9.17542	8.80383	9.88194	9.63717	9.36375	9.6085	9.38022	9.2942	9.06382	8.72417	8.84388	8.44808	9.43389	9.1987	8.75751	9.02783	8.99616
103967	1.72968	1.65917	1.67958	1.66471	1.58123	1.70083	1.68999	1.7638	1.66354	1.7147	1.89984	1.71343	1.76358	1.71407	1.75859	1.64936	1.66968	1.59054	1.54085	1.72816	1.69536	1.70364	1.6349	1.62107	1.72953	1.77578	1.64321	1.75751	1.56881	1.75209
103978	1.64824	1.4906	1.65578	1.75267	1.31932	1.63297	1.82851	1.68027	1.61742	1.7262	1.76285	1.48165	1.66392	1.6076	1.85341	1.68109	1.50407	1.65182	1.64886	1.53804	1.56651	1.79846	1.52665	1.74703	1.74976	1.69945	1.57325	1.73634	1.43915	1.74955
103988	3.31999	2.88307	2.53057	2.65143	2.71053	2.52351	2.09304	2.2618	2.13995	2.48065	2.27295	2.36165	2.37716	2.59512	2.14886	2.27881	2.09102	2.31387	2.57149	2.67636	2.86509	2.49656	2.3167	2.36965	2.37883	3.1049	2.62071	2.15567	2.37964	2.33663
104001	1.90559	1.9783	2.15682	2.04042	1.48125	1.97738	2.27362	2.23134	1.52921	1.97635	2.57879	1.7328	1.72192	1.79362	1.85676	1.84048	1.82462	1.87502	2.36322	1.87634	2.29395	1.61046	1.66289	1.90559	1.75629	1.7613	1.69214	1.81333	1.77958	1.6189
104002	1.83858	1.95694	1.83186	1.88806	1.98968	1.91061	1.73578	2.03816	1.77179	2.11071	2.11669	1.89177	1.90037	1.74769	1.93465	1.92982	1.94387	2.00824	1.88844	1.76575	1.95603	1.8777	1.75559	2.07606	1.94912	1.83631	1.85526	1.97134	1.74907	1.94633
104009	7.8525	7.95836	7.52136	7.5077	7.31949	7.73635	7.60862	7.61331	7.5055	7.56219	7.61573	7.44989	7.453	7.47448	7.65465	7.19784	7.341	7.33114	6.92888	7.07795	7.73079	7.68471	7.50701	7.79221	7.53746	7.82754	7.24513	7.31996	7.39485	7.44648
104010	2.57028	2.77937	2.49651	2.74993	2.68799	2.55915	2.36588	2.53501	2.62164	2.1243	2.39515	2.55341	2.6002	2.50037	2.64078	2.68534	3.07989	2.84235	2.93952	3.31665	2.60413	2.41667	2.64078	2.33728	2.28572	2.23071	2.35244	2.00466	1.92587	2.49838
104015	6.38117	6.40453	6.61178	6.32846	6.43234	6.44156	6.57933	6.5278	6.35951	6.25795	6.6705	6.70804	6.43181	6.46172	6.64313	6.54023	6.49327	6.36058	6.16417	6.24676	6.44067	6.30866	6.32099	6.29185	6.04936	6.64639	6.77579	6.51251	6.7253	6.61604
104027	4.04916	3.79701	3.26395	3.81558	3.59735	3.72709	3.13365	3.08273	3.44421	3.61202	3.46863	3.52849	3.44459	3.82382	3.23781	3.51555	3.40018	3.61465	4.18446	3.68316	3.60122	3.58959	3.37125	3.89463	3.49537	3.91525	3.69454	3.34237	3.50108	3.55166
104069	4.13304	4.17159	4.29569	4.10834	4.29186	4.15781	4.07773	4.147	4.08663	3.99429	4.21026	4.19188	4.08208	4.02142	4.22546	4.15022	4.20341	4.38507	4.5593	3.98929	3.9304	4.04216	3.94168	4.27591	4.34107	4.50737	4.36105	4.20712	4.35449	3.85642
104079	3.50182	3.5799	3.70766	3.41531	3.43304	3.4926	3.42073	3.74637	3.55544	3.35691	3.43857	3.50819	3.74143	3.29686	3.971	3.4315	3.34641	3.46733	3.53886	3.34581	3.66045	3.3009	3.39376	3.52038	3.46729	3.97277	3.80045	3.59235	3.3055	3.41222
104080	2.12453	1.9958	1.86552	1.88391	2.01001	1.95345	1.69285	1.75355	1.59183	1.69791	1.61593	1.76161	1.74449	1.87188	1.87237	2.01408	1.92205	1.70364	1.99404	2.02582	1.99138	1.69441	2.0582	1.82694	1.66313	1.87797	1.8676	1.7556	1.96475	1.8535
104082	6.16683	6.06297	6.15659	6.11651	6.04954	5.97404	6.2907	6.04311	5.62186	5.58922	6.69256	6.36243	6.36357	6.35225	6.22785	6.1695	5.80122	5.68852	5.87352	5.67067	6.17767	5.71706	5.74055	5.92456	5.4941	7.09512	6.90266	6.57174	6.85369	6.70161
104086	8.75577	8.80406	8.55599	8.81598	8.77754	8.83523	8.86858	8.78278	8.64448	8.78771	8.46782	8.56409	8.7562	8.51249	8.28047	8.46362	8.46404	8.83927	8.76004	8.81978	8.88677	8.85645	8.53097	8.91656	8.82225	8.43486	8.61594	8.50646	8.39947	8.41684
104099	2.88899	3.17397	3.04535	2.95365	2.97209	3.32345	3.06602	3.00721	3.25656	3.73406	3.16338	3.46225	3.03977	3.38926	3.26497	2.50915	2.69959	3.00049	3.02755	2.71238	3.52328	3.38491	3.10094	3.40421	3.45408	3.19805	3.11519	2.87334	3.26574	2.95771
104103	2.49031	2.24791	1.9783	2.05668	2.19142	2.29239	2.24816	2.31389	2.17653	2.43899	1.93639	2.08573	2.03414	2.38296	2.25165	2.24806	2.35351	2.24773	2.12927	2.35889	2.27568	2.33482	2.24978	2.45	2.38944	2.26373	2.08351	2.19559	2.14552	2.13429
104110	2.6274	2.95664	2.48941	2.94085	2.51194	2.61678	2.62124	2.44849	2.66047	2.66369	2.27905	2.56955	2.43399	2.40247	2.40971	2.76917	3.11347	2.77147	3.36339	2.95075	3.12866	2.75077	2.44243	2.61741	2.49388	1.90419	2.46446	2.22817	2.59561	2.14948
104111	2.57698	2.1991	2.3085	2.31029	2.29722	2.29934	2.24743	2.35909	2.33627	2.5337	2.29158	2.33724	2.29559	2.35349	2.29111	2.16877	2.39002	2.23818	2.44587	2.29778	2.29473	2.32488	2.23844	2.08368	2.38707	2.30969	2.25965	2.29444	2.26211	2.23975
104112	8.09375	8.07351	8.02347	7.97984	7.90694	8.07656	8.27837	7.989	7.69219	7.64282	7.93799	7.97956	7.93206	7.94435	7.96556	7.57398	7.59572	7.50961	7.33997	7.31344	7.97132	7.97047	8.03649	7.83516	7.76996	8.08792	8.37165	8.27332	8.36471	8.07043
104130	10.046	9.8822	10.0649	9.95315	9.78355	9.92407	9.8672	9.78816	9.66355	9.87579	9.62243	9.77485	9.8833	9.67513	9.51418	9.80139	9.77433	9.7347	9.74687	9.71467	9.97145	9.73635	9.72668	9.71762	9.80504	9.62917	9.42015	9.3287	9.18118	9.39821
104156	3.7004	3.5274	3.54143	3.96957	3.7555	3.23113	3.0575	3.30037	3.1198	3.1292	3.2414	3.12456	3.71904	3.43314	3.49655	3.70276	3.70924	3.35799	3.23978	3.4018	3.15845	2.92002	3.45727	3.36814	3.17065	3.20869	3.16954	3.28659	3.46561	3.47083
104158	7.42285	7.86188	7.50315	7.89988	8.02581	8.53021	8.43239	8.45328	8.76272	8.93986	6.30109	7.10275	7.54475	7.06512	5.8108	6.07681	6.69729	7.21671	7.35699	7.58072	8.49742	8.71117	8.42422	8.37954	8.92767	4.68659	6.61731	7.33083	6.44528	6.34857
104174	6.49475	6.53714	6.55276	6.3096	6.52067	6.2461	6.63736	6.33514	5.97687	5.96275	7.35528	6.96629	6.82814	6.58087	6.69505	5.07475	5.13366	5.35519	5.28322	5.09176	6.89206	6.29152	6.24655	6.26039	6.10162	6.23904	6.1948	5.14866	5.66281	6.16134
104175	4.33024	4.35409	4.33533	4.69699	4.62422	4.34895	4.19539	4.26548	4.1288	4.34668	4.93491	4.48268	4.37202	4.57956	4.4887	3.58003	3.30787	4.23599	4.01542	3.81119	4.24427	4.22928	4.47226	4.48007	4.39023	4.56928	4.44968	4.02969	4.35847	4.57805
104183	1.88828	1.67132	1.89742	2.08272	1.79749	2.0917	2.17852	2.77438	1.64725	5.46208	3.31265	1.71609	2.52584	1.5381	2.72725	1.86353	2.1762	1.87303	2.91969	1.73583	1.97247	1.81973	6.76773	3.29009	2.11725	1.71158	2.2943	1.73158	1.84963	1.96175
104184	7.44526	7.25051	7.27521	7.47013	7.30538	7.37151	7.32594	7.36038	7.1947	7.0011	7.51516	7.25317	7.31956	7.46643	7.4418	7.23768	7.09059	7.2758	7.27075	7.22838	7.43863	7.44395	7.32556	7.26957	7.14286	7.60506	7.46145	7.36439	7.40969	7.60146
104215	9.2545	9.38281	9.49383	9.52883	9.43869	9.30592	9.41405	9.67247	9.26473	9.36712	9.25983	9.40784	9.58207	9.45226	9.98361	9.68895	9.5871	9.4906	9.67506	9.46429	9.16344	9.03275	9.43151	9.15913	9.01933	9.87511	9.83541	10.311	10.1315	9.977
104248	3.33288	3.43079	3.40386	3.29896	3.42757	3.22126	3.25779	3.17778	3.38668	3.30961	3.40496	3.61729	3.43126	3.44649	3.48023	3.65337	3.49547	3.48341	3.39721	3.39012	3.16571	3.41059	3.45449	3.10948	3.06553	3.04987	2.87546	3.17721	3.15864	3.25232
104252	4.66124	5.11076	4.92722	5.23926	5.14053	4.42478	4.7382	4.56624	4.57506	5.03052	4.37503	4.561	4.73885	4.68901	4.68969	4.41385	4.61571	4.7187	4.94407	4.82539	4.72346	4.75473	4.36654	4.7007	4.76312	4.68621	4.46176	4.44273	4.26983	4.77385
104263	8.56145	8.6521	8.57638	8.60638	8.42742	8.39535	8.40552	8.5404	8.79427	8.94607	7.77548	8.13841	8.42297	8.38785	8.41673	8.6037	8.71589	8.82172	8.73565	8.94402	8.44745	8.77783	8.58119	8.76083	8.81601	7.78307	7.84713	8.36003	8.17823	8.14506
104271	1.65738	1.58054	1.67285	1.74631	1.69503	1.5862	1.7493	1.93596	1.87565	1.6796	1.83811	1.71556	2.25252	1.72832	1.7807	1.76329	1.56252	1.59962	2.01682	1.55635	1.7643	1.61953	1.60118	1.88429	1.63587	1.59867	1.60616	1.66848	1.65841	1.95083
104318	7.44522	7.42194	7.19123	7.47561	7.4046	7.23991	7.36675	7.2794	7.30422	7.37456	7.21828	7.18882	7.29544	7.30271	7.22244	7.35796	7.28552	7.39561	7.68609	7.65586	7.04064	6.941	7.0792	7.42942	7.24629	6.999	7.31343	7.25409	7.0841	7.45252
104346	4.23004	4.07036	3.65039	4.75136	4.72677	3.74715	3.79497	3.35675	3.45269	3.09444	3.95659	3.87865	3.79407	3.88612	3.47777	4.15228	4.47745	3.92183	4.81579	4.42627	3.1984	3.39705	3.40224	3.3571	3.2717	3.33565	4.16336	3.55409	3.84181	4.12761
104348	3.88194	3.87549	3.75933	4.02542	3.96709	4.02288	3.93393	3.9782	4.2306	3.39244	3.86486	3.98894	3.79713	3.7793	4.02269	3.86214	3.8937	3.88759	3.93781	3.44777	4.10223	4.09438	4.3536	3.72548	3.69686	3.75751	3.7991	4.24507	4.33514	4.25086
104349	3.27421	3.38927	3.33477	3.17324	3.59656	3.75712	4.04641	3.78674	4.15844	3.4588	3.89549	3.46037	3.41362	3.53469	3.96857	3.61186	3.43847	3.8124	3.50929	3.58015	3.53591	3.97261	3.49861	3.63249	3.60945	3.60598	3.78349	3.82764	3.94181	3.67898
104360	2.31582	2.40598	2.41039	2.16634	2.32476	2.18533	2.13152	2.00303	2.12647	2.08099	1.78783	1.93134	2.49803	1.93473	1.96023	2.19417	2.05181	2.10748	2.2215	2.33337	1.94307	1.95925	1.75201	2.12044	2.03071	2.01387	2.0146	1.68072	2.2396	2.11901
104362	2.25178	2.27434	2.13224	2.36001	2.31739	1.8555	1.95201	1.84719	1.98601	1.86145	1.71449	1.87128	1.65652	2.11486	2.08488	2.08962	1.99103	2.13019	1.99054	2.07531	2.24518	3.17794	2.17584	2.69275	2.24234	2.54943	2.03759	1.73249	1.90901	2.28298
104382	1.81974	1.95606	1.87424	1.66528	1.71585	1.9808	1.75223	1.86649	1.88351	2.11805	1.86781	2.05179	2.19152	2.07686	1.96361	1.66613	1.66343	1.59967	1.55192	1.96149	1.81226	1.84141	2.14652	1.64064	1.55759	1.93826	1.87254	1.79844	2.11881	1.98022
104383	2.65694	2.54557	2.66087	2.53819	2.49637	2.43276	2.5279	2.56441	2.48816	2.49564	2.86347	2.49298	2.69489	2.39074	2.33377	2.26742	2.68736	2.6541	2.52944	2.62184	2.68256	2.55002	2.42602	2.5924	2.93501	2.00082	2.70884	2.32407	2.23643	2.18971
104384	1.66623	1.36638	1.4689	1.76131	1.39158	1.56529	1.79014	1.39691	1.47472	1.47764	1.42314	1.59021	1.62567	1.7382	1.46998	1.52936	1.60841	1.64443	1.5598	1.53117	1.64748	1.77115	1.65201	1.6414	1.6225	1.62847	1.57868	1.68135	1.59353	1.48257
104394	3.40977	3.08119	3.41269	3.39997	3.45673	2.64085	2.78961	3.01474	2.99366	2.88023	3.26743	3.11361	2.67256	3.23808	2.8379	3.66085	3.8365	3.4168	3.66692	3.75064	2.73863	2.9156	2.73949	3.07694	2.8414	3.03215	2.96358	2.80871	2.93759	2.54869
104401	6.91162	6.67208	6.72253	6.73385	6.69097	6.20378	6.28057	6.13957	5.69474	5.80753	6.87559	6.4907	6.51821	6.5984	6.54016	6.91222	6.81437	6.3763	6.78609	6.74313	6.47661	6.33044	5.91471	6.16826	5.91319	6.71864	6.54325	6.09054	6.37501	6.6445
104416	6.39329	6.30505	6.35596	6.45973	6.39768	6.22695	6.27043	6.33664	6.19103	6.00684	6.23303	6.18877	6.07861	6.21355	6.23665	6.68033	6.63489	6.6896	6.63025	6.53534	6.16331	6.25294	6.32796	6.28647	6.11958	5.9733	6.20174	6.38227	6.2392	6.36373
104418	6.57215	6.58287	6.66838	6.65241	6.60529	6.4642	6.47837	6.33778	6.02649	5.87561	6.9604	6.79832	6.61035	6.86869	6.62588	6.19617	6.25493	6.43037	6.15572	6.05229	6.48334	6.4551	6.25099	6.25194	6.06229	6.7866	6.88915	6.36505	6.77894	6.7068
104443	1.89894	1.83989	1.63457	2.22816	1.96571	1.876	2.37036	2.08107	1.87412	1.98144	2.29513	2.10922	1.96138	1.88167	2.08861	1.67397	1.57227	1.97389	2.18543	1.97495	1.97507	1.8713	1.44812	2.22709	1.86683	1.86637	1.78335	1.8754	1.63528	1.90814
104444	9.57817	9.32875	9.42233	9.47808	9.31585	9.23059	9.27843	9.1771	8.75492	8.87238	9.54057	9.44438	9.46472	9.36629	9.36885	9.69459	9.31747	9.11096	9.25595	9.02547	9.52119	9.15168	9.26238	9.14343	8.99768	9.63101	9.59435	9.31789	9.37148	9.39775
104445	7.29116	7.26975	7.45042	7.32541	7.22066	7.2779	7.23335	7.12404	7.16017	7.23126	7.3099	7.27883	7.25241	7.38827	7.41968	7.06209	7.32091	7.22741	6.9844	7.01236	7.14141	7.18268	7.09302	7.07569	7.15697	7.1492	6.98232	7.18452	7.0245	7.02636
104457	6.2395	6.26387	6.22426	6.7164	6.51627	6.07072	5.98236	5.9251	6.14464	5.91404	5.93791	6.20308	6.21369	6.26997	6.22721	6.10353	6.2119	6.2014	6.43401	6.25206	5.95082	6.05128	6.1154	6.05377	5.93516	6.21832	6.38321	6.56342	6.36565	6.54322
104458	9.01042	9.09403	9.08614	8.96288	8.95042	9.0538	9.01568	9.13356	9.29247	8.94174	8.93337	9.01294	9.09078	9.03284	9.49693	9.67882	9.73618	9.5572	9.49326	9.55735	8.89912	9.03515	9.27685	8.99501	9.05643	9.15531	9.34676	9.54661	9.43571	9.40684
104479	5.4164	5.47795	5.69522	5.63207	5.80111	5.63258	5.58329	5.68249	5.93642	5.78178	5.07004	5.26352	5.41951	5.17319	5.2517	6.23052	6.37411	6.29572	6.30641	6.58764	5.44323	5.77588	5.65876	5.92972	5.8619	5.11367	5.1557	5.46345	5.19305	5.18988
104522	2.00575	1.70852	2.07065	1.70331	1.85223	1.51646	1.70933	1.90756	1.67525	1.80092	1.69783	1.80423	1.9134	1.93621	1.83112	1.90405	1.99099	1.52012	1.89288	1.85826	1.836	2.1354	1.52362	1.81531	1.73772	1.69079	1.6351	1.70566	1.76454	1.74527
104570	6.91294	6.93891	7.22949	7.13193	7.23153	7.35444	7.40016	7.51902	7.55744	7.45891	6.99863	7.21559	7.38273	7.27658	7.53115	7.30262	7.25324	7.36827	7.2609	7.34818	7.23654	7.34573	7.58121	7.37498	7.48572	6.96491	7.10317	7.52579	7.37072	7.25198
104582	1.89422	1.65637	2.04383	1.89783	1.86389	1.9311	1.76921	1.89889	1.8063	2.22032	1.93415	1.9542	2.01061	1.77952	1.69728	1.86195	2.08922	1.8199	1.98927	2.19375	1.64748	1.82426	1.42154	2.17411	1.91756	1.77037	1.86591	1.6283	1.92255	1.92816
104601	2.50619	2.46365	2.59209	2.45705	2.48269	2.20102	2.50643	2.38125	2.89203	2.39335	2.8015	2.62011	2.08874	2.88958	2.27027	2.53013	2.57796	2.63199	2.48916	2.85632	2.44229	2.66669	2.41789	2.34247	2.45339	2.27027	2.16523	2.47063	2.37605	2.67652
104625	7.48521	7.50275	7.70408	7.46389	7.29793	7.79026	7.57414	7.75716	7.51991	7.57191	7.74732	7.70682	7.72815	7.71052	8.02911	7.55542	7.41383	7.58212	7.22701	7.44439	7.63326	7.70504	7.84794	7.70138	7.61484	7.72598	7.70978	7.79415	7.79841	7.75181
104662	7.911	8.14079	8.23799	8.16844	8.28214	8.3574	8.33795	8.50832	9.05645	8.77798	7.69829	7.90663	8.09999	7.86059	8.36205	8.87084	8.98797	8.94551	8.81426	8.92572	8.00246	8.28229	8.75371	8.63352	8.81319	7.56393	7.94118	8.56599	8.1207	8.14959
104681	6.61514	6.32421	6.45606	6.53292	6.03044	6.49591	6.06024	6.29096	6.30834	6.30893	5.9126	6.19447	6.07965	6.05942	6.08888	6.48052	6.10633	5.53344	5.24992	5.35645	6.77052	6.87779	6.60601	6.24426	6.5344	6.66509	6.55665	6.18103	6.28215	6.23895
104692	1.31015	1.67278	1.60195	1.59655	1.81923	1.54395	1.70739	1.8862	1.3982	1.4699	1.79474	1.70485	1.80027	1.67609	1.66945	1.26798	1.56119	1.6284	1.76115	1.51895	2.11983	1.583	1.55296	1.69749	1.67014	1.95562	1.48887	1.66387	1.45528	1.60693
104709	3.01095	3.08736	3.0363	2.85633	2.88264	3.06944	3.094	2.94512	3.14341	3.14752	3.01479	3.11442	3.13088	3.21739	3.0729	2.72196	2.59164	3.03986	2.8394	2.90774	2.83901	2.74828	3.03634	3.03866	3.07493	3.0435	2.94491	2.91038	3.17836	3.04571
104718	4.57404	4.75954	4.79047	4.68062	4.64553	4.50368	4.38378	4.41059	4.7736	4.78648	3.94063	4.0396	4.11229	3.67872	4.2592	5.38086	5.76655	5.76199	5.71171	5.61968	4.39353	4.60992	4.57405	4.96855	4.82325	4.03547	4.55052	4.76544	4.43339	4.32941
104721	8.44852	8.37642	8.25341	8.26908	8.35015	8.307	8.25964	8.17676	8.06392	7.66559	8.58492	8.42115	8.33014	8.50065	8.34869	8.29809	8.3369	8.25261	8.19363	8.1109	8.23585	8.27768	8.20362	8.20104	7.91499	8.69777	8.73949	8.1468	8.4456	8.58015
104725	8.88216	8.74747	8.81563	8.87655	8.73151	8.94408	8.92376	8.84511	8.79804	8.63962	9.43213	9.11194	9.05291	9.1617	8.85807	8.65843	8.35997	8.56219	8.42235	8.45423	9.47258	9.39083	8.93116	8.98424	8.90364	9.19954	9.03761	8.85775	9.16463	8.92111
104732	2.14818	2.2357	2.36979	2.31919	2.29368	2.021	2.36935	2.20876	1.97882	2.22279	1.94335	2.26206	2.1411	2.10095	2.13689	2.38195	2.21383	2.07851	2.18469	2.25247	2.23978	1.78287	1.99894	1.88057	2.02554	2.09439	1.91553	2.25455	2.10405	2.20635
104759	3.80261	4.01794	4.21376	4.14964	3.92835	3.66944	4.02244	3.67888	4.19429	4.19858	4.6094	4.531	3.70413	4.84434	4.21169	3.61859	3.5089	3.83774	3.53241	3.40952	3.86457	4.36437	3.75015	4.16211	4.29532	4.22733	4.05454	3.43724	4.47177	4.37984
104771	7.74451	7.60009	7.83646	7.71901	7.54152	7.76773	7.63724	7.74105	7.5151	7.33177	8.00283	7.97598	7.74983	7.95213	8.08093	7.55326	7.39385	7.31696	7.19141	7.01646	7.73802	7.56374	7.74711	7.44818	7.42553	8.09413	8.06977	7.94853	8.10944	8.05414
104776	8.9663	8.65789	8.73607	8.65474	8.87784	9.10465	9.05574	9.13278	9.2476	9.32365	9.23755	8.79733	8.89851	8.78455	8.30826	8.08291	7.92349	8.68191	8.55162	8.53478	9.24053	9.18085	8.89159	9.01875	9.31548	8.55636	8.25246	8.15455	8.25099	8.30867
104799	5.42998	5.19851	5.23079	5.38763	5.32872	5.25148	5.25319	5.17822	4.97334	4.86708	5.80396	5.58	5.37216	5.55293	5.28746	4.99586	5.1377	5.01849	5.13419	4.89933	5.26103	5.25279	5.01463	5.13629	5.04811	5.71377	5.82085	5.30871	5.71417	5.83612
104806	2.29059	2.30001	2.16292	2.31584	2.13589	2.41306	2.29536	2.34821	2.09484	2.13832	2.50901	2.23319	2.33045	2.25315	2.21828	2.12162	2.4557	2.09528	2.10789	2.15843	2.25814	2.30198	2.15671	2.32578	2.33741	2.40711	2.05089	1.98812	2.35832	2.23629
104816	6.94115	6.98553	6.26107	6.69791	6.58983	6.49748	6.41415	6.09851	6.36522	6.27666	6.85395	6.09464	6.50926	6.55203	5.31596	5.62227	5.93659	6.22606	6.35131	6.45423	6.41542	6.36542	6.22602	6.45544	6.36877	6.27391	5.92066	4.98766	5.3236	6.06666
104831	6.42126	6.50547	6.25286	6.40347	6.55786	6.43105	6.31933	6.52533	6.38813	6.53631	5.46995	5.73092	5.98852	6.08446	5.98236	7.15209	7.53456	6.94268	7.31963	7.42478	5.75648	6.04647	6.2796	6.54974	6.45145	5.76468	6.36617	6.4252	6.3324	6.40519
104836	6.09588	6.2104	6.62896	6.18935	6.59573	6.67377	6.68398	7.00851	7.06804	7.20769	5.93462	6.38139	6.56979	6.1859	6.9237	6.67033	7.11035	7.2688	6.95271	7.2704	6.39571	6.63601	7.01741	6.92073	7.20109	5.492	5.92799	6.67527	6.3705	6.39367
104859	5.26806	5.08519	4.93115	4.8533	4.98804	4.93969	4.91093	4.89688	4.83583	4.34065	4.66928	4.77182	4.701	4.94886	4.6025	5.09024	4.77564	4.42874	4.89778	4.72164	4.88948	4.78589	4.9123	4.75422	4.80203	5.23189	4.91735	4.3684	4.60526	5.00312
104871	3.25585	3.21432	3.32617	3.40658	3.36375	3.27091	3.45561	3.8399	3.67931	3.37972	3.29727	3.13856	3.34173	3.42186	3.71139	3.38572	3.45518	3.40826	3.54359	3.53346	3.19616	2.92059	3.63307	3.34924	3.22579	3.33659	3.13599	4.11677	3.59546	3.95528
104884	3.29507	3.53443	3.33653	3.78014	3.68215	2.86823	3.2817	3.03586	3.28746	3.24064	3.76453	3.48606	3.66784	3.80521	3.93453	3.56562	3.50846	3.42759	3.96867	3.50438	3.10061	2.96562	3.83834	3.11133	3.37272	4.25429	4.01323	3.35169	3.55755	3.94235
104885	2.03761	1.48286	1.76703	1.34614	1.36909	1.58077	1.22297	1.56187	1.59726	1.67103	1.49504	1.84464	1.62583	1.37416	1.66723	1.65802	1.81853	1.78884	1.76018	1.5663	1.55826	1.46961	1.50102	1.69756	1.67203	1.60896	1.49178	1.63141	1.62247	1.50447
104886	3.03685	3.05451	3.07109	2.80925	3.04049	3.16556	2.77178	2.88218	2.74912	3.30536	3.11455	3.40897	3.02422	3.42901	3.81771	3.41481	2.94352	2.80393	2.95817	3.03447	2.6097	2.72869	2.77293	2.99946	2.84913	3.12695	3.2685	3.03563	3.10064	3.19811
104910	10.2113	10.0574	9.52946	10.0281	9.4914	9.73237	9.76526	9.22096	9.63328	9.47666	9.46993	9.43367	9.58681	9.65764	8.03075	8.09161	7.88303	8.86787	8.41765	8.93963	10.1854	10.4433	9.06199	9.9555	10.176	9.15708	7.97882	7.1183	7.56558	8.07509
104923	9.21529	8.94122	9.0393	9.12519	9.16808	8.6543	8.59437	8.71579	8.32439	8.54699	9.18932	8.86322	9.06769	8.96347	8.82437	8.72588	8.67011	8.68766	8.81395	8.69938	8.85169	8.663	8.54093	8.65958	8.5163	9.06304	9.19606	8.82421	8.83672	9.09308
104943	2.7686	2.64147	2.39393	2.80874	2.63824	2.56172	2.55737	2.72338	2.86506	3.00609	2.55621	2.65895	2.40005	2.66649	2.50286	2.54653	2.67093	2.3698	2.49281	2.67954	2.76375	2.82322	2.76139	2.97403	2.88629	2.68192	2.4912	2.22962	2.55037	2.71807
105000	2.66439	2.71931	2.47571	2.49469	2.62406	2.56142	2.58484	2.73845	2.5157	2.43714	2.64875	2.64967	2.80036	2.58995	2.97298	2.67667	2.90867	2.66587	2.85188	2.91525	2.42045	2.75956	2.49248	2.7159	2.4996	2.44285	2.51908	2.96249	2.48909	2.7325
105005	5.16233	5.55736	4.30644	5.51644	5.20952	4.88417	5.50113	5.07591	6.76599	6.58753	4.80851	5.03831	4.81597	5.06151	4.63364	5.28303	5.59582	5.27238	5.65128	5.7806	5.25045	5.75586	6.02924	6.82599	6.86078	4.8371	4.95143	6.07804	5.35154	5.12157
105014	7.70256	7.63595	7.83003	7.81597	7.61105	7.78621	7.76681	7.73657	7.97505	7.85147	7.64285	7.86288	7.68404	7.66934	7.89895	8.00806	7.71852	7.8939	7.89818	7.90686	7.76157	7.83531	7.8119	7.79456	7.96106	7.58816	7.71866	7.74836	7.78926	7.79146
105083	6.63653	6.65003	6.72048	6.77005	6.69429	6.97079	6.86046	6.7591	7.16567	6.80752	6.71154	6.59401	6.67594	6.69666	6.66797	7.36043	7.47846	7.56025	7.23364	7.4699	6.77583	6.77792	6.9167	7.03438	6.91546	6.48083	6.75711	7.0548	6.87248	6.82634
105148	8.64265	8.85457	8.6626	8.67662	8.68874	8.4444	8.36526	8.42268	8.43825	8.39376	8.65264	8.65861	8.6084	8.67518	8.82907	9.01535	8.80733	8.74381	8.94881	8.89836	8.44283	8.48164	8.59045	8.47337	8.53098	8.70472	8.79768	8.83975	8.71013	8.65671
105171	8.68849	8.51198	8.22326	8.00177	8.48251	8.5412	8.49379	8.06556	7.72098	7.73305	8.57905	8.73515	8.3388	8.58315	7.3847	5.41855	4.86501	5.39329	5.67938	5.1183	8.77956	8.82522	7.73885	8.25685	8.021	8.07481	8.18644	6.9771	8.07833	7.55612
105178	5.49152	5.10785	4.92424	4.95902	4.85395	4.98326	4.95251	4.64712	4.71054	4.97621	5.28722	4.86088	4.93928	5.08032	5.12555	4.39044	4.31546	3.84663	4.34445	3.78997	5.53561	5.20863	5.14112	4.73854	4.83709	5.03207	4.84926	4.47826	4.74952	4.89186
105193	2.91255	3.09345	3.07905	3.18088	3.09401	2.70441	2.09788	2.31399	3.14375	2.8667	2.09119	2.67241	2.22215	2.26462	2.72725	3.00139	3.01222	3.47178	3.76833	3.13689	1.97339	2.62988	3.32231	2.97283	3.46886	2.71707	2.32893	2.74712	2.56138	2.41175
105203	7.09402	7.57692	7.71861	7.35836	7.97082	7.98301	8.06266	8.09605	8.96436	8.56907	7.18038	7.67092	7.80862	7.53599	7.76049	8.1686	8.41038	8.6757	8.32961	8.50019	7.60223	7.99015	8.38227	8.22962	8.41323	6.98521	7.22936	7.96527	7.79805	7.5041
105239	8.80445	8.85623	8.83049	8.96587	8.94729	8.81989	8.95755	9.00698	9.14064	9.16213	8.61059	8.78486	8.85879	8.70487	8.9227	9.21383	9.29508	9.03847	9.36041	9.36079	8.60084	8.66511	8.98195	9.13197	9.05438	8.5051	8.6439	8.94623	8.6127	8.77051
105245	8.47202	8.32048	8.05031	8.12353	8.1726	8.08279	8.15474	8.05204	7.82607	8.03074	8.38927	8.1834	8.17105	8.27493	8.38513	9.20227	9.1442	8.7263	9.10108	8.84206	8.23379	8.11376	7.88206	8.27419	7.99568	8.21645	8.18241	8.05548	8.00141	8.19882
105246	5.62819	5.58699	5.45903	5.54828	5.76234	5.1477	5.50629	5.30142	5.01958	4.92779	5.34574	5.2908	5.36672	5.32922	5.45678	5.44605	5.44104	5.22543	5.60455	5.36405	5.38505	5.17064	5.22491	5.17544	5.07013	5.6589	5.58756	5.58159	5.51452	5.83229
105278	4.99044	4.9322	5.1571	4.93291	5.26914	4.72706	4.42182	5.46122	5.04218	5.09036	4.57297	4.78883	4.93219	4.81232	5.46927	5.88361	5.8522	5.58422	5.55997	5.45494	4.73998	4.20583	4.98651	4.83977	4.59984	4.6608	5.29067	5.33085	5.03378	5.50559
105298	2.45017	2.3087	2.22939	2.28757	2.38563	2.29038	2.06825	2.23925	2.16687	2.2908	2.93125	2.78246	2.57584	3.50499	3.55381	2.32228	2.11533	2.15885	2.28829	2.18776	2.27233	1.97766	2.16379	2.07126	2.05506	3.82446	3.99431	2.68553	3.95591	3.47417
105348	5.89368	5.78817	5.78228	5.76586	5.25066	5.46876	5.5659	5.07812	4.82668	4.56492	7.19683	6.4265	6.1887	6.63855	6.40747	4.90476	4.77395	4.74605	4.93628	4.20624	5.60172	5.56302	6.07795	5.0376	4.9876	7.18406	6.84908	6.08788	6.48225	6.73298
105349	3.44052	3.03366	3.43734	3.2676	3.50792	3.5619	3.42948	3.67044	3.20774	3.27536	3.19313	3.55124	3.09907	3.333	3.02098	3.0599	3.01578	2.95311	2.77471	2.99391	3.50154	3.32068	3.12772	3.55783	3.16379	2.79811	3.53371	3.18787	2.93289	2.46461
105351	7.51918	7.33673	7.67447	7.48027	7.28646	7.38543	7.18532	7.3939	7.46183	7.3407	7.32786	7.38667	7.42378	7.35777	7.68373	8.02778	7.74811	7.62421	7.64845	7.57252	7.59102	7.67923	7.66753	7.39442	7.70975	7.42483	7.35617	7.41629	7.40863	7.45755
105352	7.16857	6.99582	7.09092	7.08295	7.10371	6.87863	7.00581	7.06921	6.89806	6.9183	6.99081	7.07265	7.07536	7.05719	7.24144	7.32753	7.18932	6.96359	7.00638	6.89525	6.983	7.03868	6.91712	6.8238	6.68193	6.90123	6.83838	7.06232	7.18856	7.10232
105355	6.81157	6.18309	5.99272	6.06189	6.00176	6.07152	6.81344	5.56234	5.55452	4.20705	7.77077	7.01106	7.04787	7.15426	4.79845	3.97114	3.76446	4.07822	4.73191	3.68104	7.41672	6.15891	4.82351	5.95005	5.64572	6.78148	5.26394	3.83813	4.19519	5.42223
105364	1.92765	1.69398	1.70237	1.77702	1.85517	2.13325	2.1014	2.31551	2.02661	2.19845	1.7499	1.49246	1.73895	1.55112	1.64743	1.62632	1.592	1.7044	1.77142	1.83224	1.97146	1.92262	1.6598	1.95148	2.12652	1.67728	1.82946	1.83663	1.21488	1.45322
105372	6.17353	6.10812	6.04894	6.25883	6.37921	5.91658	5.99861	6.04857	6.30786	5.9559	5.56434	5.59663	5.73685	5.90682	6.1767	6.92295	6.80774	6.78606	6.84518	6.9048	5.67675	5.92529	6.18462	6.01669	6.10193	5.67501	6.24995	6.52914	6.21443	6.26034
105377	3.47868	3.24159	3.52094	3.68859	3.50286	3.90632	3.84577	4.08923	3.83909	3.87763	3.87079	3.64448	3.64853	3.46431	3.86149	3.94903	3.61412	3.92683	3.66359	3.83497	3.58111	3.88651	4.25768	4.04298	3.86517	3.31499	3.59267	4.30304	3.96592	3.65273
105387	6.9526	6.86648	7.21438	6.55822	7.28899	7.56737	7.7133	7.14483	7.56876	7.54204	8.5072	7.64155	7.76241	8.14468	5.29722	5.97304	5.46789	7.23852	6.61713	6.47189	8.21273	7.56284	6.95118	7.23057	7.51176	6.76673	6.09877	5.36803	5.91018	6.42278
105418	1.63772	1.77082	1.71795	1.4398	1.5184	2.11463	2.47877	2.4613	2.36588	1.71082	1.7916	1.68862	1.77152	1.93805	1.71577	1.7072	2.02386	1.78041	1.92479	1.50461	2.25313	1.78596	1.50274	2.13318	1.83356	1.68161	1.75965	2.02484	2.02191	2.2585
105428	4.39633	4.51331	4.3967	4.74551	4.50579	4.2899	4.42983	4.24394	4.42057	4.25335	4.58864	4.56863	4.47674	4.66366	4.54731	4.47911	4.26551	4.23684	4.63681	4.10642	4.37906	4.21108	4.21706	4.49129	4.09508	4.73868	4.57585	4.58644	4.50021	4.87514
105439	1.62956	1.77127	1.83469	1.79461	1.80505	1.70987	1.91374	1.85484	1.77209	1.63105	1.8058	1.70383	1.90541	1.60845	1.82429	1.66523	1.77633	1.77492	1.96733	1.73043	1.79146	1.88623	1.72485	1.74922	2.05175	1.84702	1.98717	1.85116	1.88213	1.64779
105440	5.23809	5.2911	5.22019	5.32883	5.26041	5.39204	5.36803	5.43353	5.36567	5.1778	5.14944	5.05307	5.26585	5.21913	5.31685	5.99837	5.86302	5.89668	6.00878	5.81659	5.41854	5.68876	5.31954	5.40521	5.24751	5.2508	5.2302	5.52295	5.40102	5.14366
105445	5.84937	5.99934	6.13596	6.12461	6.14587	6.41116	6.12897	6.48459	6.55899	6.63373	5.71776	5.86871	6.19726	5.93667	6.13717	6.72066	6.66069	6.73935	6.48449	6.57705	6.07594	6.15038	6.53921	6.75998	6.59146	5.94287	6.32729	6.83134	6.30967	6.28522
105446	6.68068	6.69704	6.80706	7.01087	6.9644	6.81916	6.83099	6.83268	6.86877	6.55356	6.8534	6.89929	6.88292	6.87697	7.04394	6.70662	6.74065	6.54489	6.76115	6.63776	6.75358	6.69468	6.83406	6.69993	6.58077	6.7723	7.05131	6.84202	6.81993	7.07271
105450	5.01727	5.14734	5.6389	5.20737	5.55582	5.38694	5.18983	5.39022	5.44832	5.70681	5.01129	5.4783	5.24646	5.11831	5.42509	5.13885	5.28896	5.4931	5.11757	5.40464	5.51823	5.21146	5.45456	5.6894	5.55166	5.27598	5.6813	5.50099	5.14094	5.58024
105501	8.46048	8.29876	8.34726	8.42137	8.24428	8.15186	8.25396	8.25958	7.9273	7.88152	8.50884	8.39406	8.26168	8.40833	8.55489	8.08149	8.24259	8.05569	8.18407	7.95392	8.21366	8.12071	8.18305	8.03363	7.81662	8.60475	8.58946	8.04527	8.26111	8.5678
105504	7.57971	7.63088	7.64897	7.51794	7.38854	7.58128	7.66753	7.58913	7.66416	7.51831	7.62362	7.66407	7.55115	7.44275	7.5853	7.83422	7.81505	7.84094	7.66075	7.66226	7.5509	7.61343	7.73539	7.44969	7.57878	7.74532	7.82565	7.77261	7.83831	7.72468
105511	1.9635	1.96812	2.21712	2.17788	1.97841	2.05503	2.08919	2.09601	2.12751	2.04601	2.49074	2.19514	2.18496	2.02426	2.11372	2.08323	2.23086	2.25802	2.34479	2.21957	1.94529	2.06048	2.3784	2.29455	2.16485	2.35548	2.36098	1.97265	1.90008	2.15683
105513	7.11144	7.04245	7.00948	6.9246	7.0205	6.84498	6.93557	6.88736	6.61593	6.37805	7.28441	6.96167	7.04454	7.04735	6.96099	6.7858	6.68994	6.75607	6.60656	6.64767	7.00638	6.77335	6.71218	6.70954	6.62179	7.05974	6.99546	6.92554	7.00164	6.97572
105518	2.0029	1.79438	1.83691	1.80131	1.87923	1.88508	2.16289	2.05065	1.78841	1.90558	2.10547	2.04286	1.96319	1.84653	1.89533	1.82439	2.05746	1.78036	1.83504	2.11656	1.76959	1.93769	1.61062	1.99396	1.95965	1.73437	1.89368	1.70943	2.1566	1.68886
105522	6.51821	6.40478	5.9148	6.37057	6.46927	6.45235	6.40101	6.39585	6.49306	6.5434	5.66555	5.81545	5.83371	5.79269	5.71687	6.70785	6.49112	6.02013	6.98699	6.48596	5.88246	6.02732	6.03599	6.47342	6.08325	5.8918	6.18726	6.10418	6.04021	6.30827
105559	8.02045	8.19828	8.25018	8.18571	8.1096	7.99066	7.90891	7.97623	8.10361	8.05398	8.48546	8.35355	8.22069	8.34988	8.56522	8.59191	8.63395	8.52122	8.36433	8.38328	8.01211	7.99961	8.01224	7.89649	7.97959	8.47364	8.37137	8.37019	8.58607	8.28703
105590	1.68843	1.71124	1.68818	1.64619	1.92781	2.17114	1.49011	1.66617	1.5071	1.98439	1.77704	1.96206	1.58934	1.80788	1.79325	1.82097	2.00205	2.17555	2.10451	2.02825	1.97959	2.30198	1.57174	1.83507	2.03732	1.71378	1.772	1.52552	1.8894	1.65085
105638	5.6648	5.58697	5.82073	5.76025	5.66404	5.55412	5.65192	5.51598	5.54866	5.59064	5.43978	5.67066	5.44077	5.49901	5.4427	5.97129	5.88659	5.78303	5.74598	5.69684	5.5444	5.47168	5.52043	5.58253	5.59623	5.33759	5.53953	5.57925	5.52362	5.54258
105653	1.625	1.67098	1.54839	1.57431	1.53987	1.60161	1.76929	1.53364	1.68112	1.64422	1.76679	1.76561	1.77366	1.67711	2.08916	1.53013	1.79088	1.61557	1.68746	1.64329	1.9306	1.62567	1.66018	1.50134	1.63457	1.47483	1.50104	1.81003	1.62624	1.56219
105663	5.29185	5.13317	5.15141	5.17145	5.00176	4.69343	5.01364	4.94301	4.59427	4.50333	5.19373	5.14784	4.99406	5.03662	4.99909	5.02359	4.84281	4.51222	4.59345	4.50702	4.99686	4.89806	4.70412	4.71827	4.71962	5.11517	4.89637	4.81962	4.88178	5.02899
105670	4.55418	4.71113	4.53422	4.53101	4.57522	4.37952	4.30997	4.4052	4.62014	4.6341	4.2998	4.43597	4.38312	4.427	4.33669	4.60267	4.42169	4.69491	4.41108	4.53492	4.25999	4.60692	4.4769	4.33317	4.4974	4.71876	4.58175	4.49969	4.58154	4.53121
105675	6.51949	6.65671	6.77888	6.43076	6.90941	6.47431	6.4267	6.65568	6.50468	6.35094	6.70303	6.58528	6.52415	6.63135	6.54797	7.34732	6.96261	7.06833	6.88774	6.85697	6.53419	6.28827	6.71852	6.58724	6.35825	6.71508	7.30568	7.12775	7.18516	7.03013
105689	7.28462	7.40027	7.41797	7.21646	7.30611	7.28808	7.4155	7.42604	7.44252	7.23638	7.44649	7.43911	7.34128	7.57725	7.66825	7.6787	7.55921	7.39912	7.23963	7.38335	7.43762	7.29425	7.46641	7.31888	7.42658	7.46025	7.48216	7.49763	7.69609	7.47755
105722	6.14468	5.89647	5.93136	5.82014	5.64625	5.51469	5.57636	5.47865	5.52554	5.56885	6.17482	5.8821	5.96429	6.04918	6.53763	5.83576	5.78955	5.82902	5.86702	5.5096	5.65885	5.56901	5.72168	5.4811	5.42104	6.16724	6.15231	6.22962	6.16227	6.30002
105727	2.67493	3.03068	3.18368	2.7869	2.7609	2.81315	2.66657	2.77419	2.88357	3.34951	3.11439	3.49343	2.81743	3.61285	3.37266	2.41504	3.06592	3.00337	2.97304	2.93071	2.86244	2.90281	2.82866	2.93766	2.52609	3.3771	3.33798	2.72547	3.80225	3.30855
105732	5.2386	5.42425	5.65363	5.18597	5.19449	5.45045	4.90296	5.199	5.19022	5.177	5.0716	5.22531	5.05011	5.20068	5.62264	5.92173	5.42316	5.65792	5.41696	5.6314	4.72893	5.20796	5.27718	4.82573	4.8875	5.02964	5.04382	5.17381	5.27092	5.2426
105734	2.51405	2.42086	2.56036	2.51734	2.3552	2.51954	2.55667	2.24211	2.30655	2.28251	2.62737	2.36627	2.41134	2.4475	2.57221	2.4365	2.36736	2.5748	2.40577	2.49298	2.53987	2.41172	2.46379	2.47029	2.44872	2.80183	2.47031	2.38461	2.33699	2.34683
105782	6.2524	6.29284	6.39867	6.37375	6.3955	6.27966	6.49622	6.33484	6.39468	6.24896	5.84536	6.06065	6.30027	6.2275	6.48947	6.6635	6.87869	6.48996	6.40854	6.59325	6.18072	6.22865	6.42788	6.38491	6.05421	5.88567	6.1378	6.27984	6.09839	5.84825
105785	4.45277	4.24644	3.49085	4.27864	3.27013	3.5221	3.27403	2.97639	2.99408	3.72375	3.21314	3.47418	3.27495	3.51448	3.30598	6.18689	5.44342	5.28681	6.00948	5.50364	3.71197	4.05647	3.57032	3.73349	3.78933	3.45153	3.8113	3.74469	3.5452	3.92114
105787	5.32431	5.30265	5.57527	5.53474	5.49379	5.54569	5.79552	5.42932	5.85729	5.5216	5.32962	5.46145	5.37595	5.21476	5.55232	5.48692	5.33048	5.96631	5.50856	5.4119	5.1453	5.59818	5.80304	5.58684	5.74967	4.93634	5.52545	5.77229	5.67502	5.56031
105827	3.37194	3.57274	3.20013	3.3614	3.65855	3.60948	3.57428	3.30203	4.4234	4.27652	2.98312	3.16225	3.27132	3.10946	2.85736	3.61397	3.56839	3.29928	3.31205	3.33698	2.88633	3.64866	3.36303	3.6766	4.45154	2.73167	3.27011	4.09672	3.42642	3.54258
105833	2.24187	2.11981	1.88946	2.10152	2.37346	2.14147	1.99858	2.0116	2.1688	2.23864	2.42948	2.12785	2.00282	2.09134	1.97918	2.17544	2.15021	2.61925	2.00651	2.10295	2.00233	1.95014	2.20621	2.26467	2.06012	2.18558	2.12433	2.15311	2.23855	2.21328
105835	3.48395	3.57876	3.24147	3.31243	3.47852	2.59724	3.00303	2.73187	2.83823	2.94445	3.17764	3.03042	2.80285	2.82242	3.0721	3.85947	3.32766	3.01176	3.23508	3.13402	2.82392	3.26854	3.07951	2.88659	2.43965	3.06253	2.96843	3.29757	3.07603	2.97538
105837	3.70646	3.98608	3.88368	4.10709	4.03173	3.56108	3.5256	3.90562	3.64465	3.71158	3.3941	3.68065	4.02431	3.58668	3.58898	4.54175	4.52507	3.89804	4.15314	3.96593	3.66983	3.61495	3.80889	3.301	3.50554	3.73586	3.67397	4.02385	4.14901	3.72665
105841	4.49037	4.50945	4.48303	4.40883	4.17237	4.46859	4.40564	4.03961	4.0599	4.03488	4.20301	4.53343	4.4363	4.6706	4.00416	4.71881	5.01422	4.34328	4.45908	4.69452	4.31962	3.79525	3.83001	4.00573	4.07044	4.56179	4.74581	4.37834	4.84505	4.33264
105844	7.14818	6.7418	6.80051	6.52764	6.66519	6.61391	6.683	6.55987	6.2676	6.33242	6.83428	6.78535	6.65957	6.61537	6.40727	6.16589	6.08899	6.18869	5.90756	6.0308	6.55294	6.47969	6.30442	6.35218	6.28523	6.86724	6.52195	6.3622	6.36907	6.58969
105847	5.84375	5.83134	5.97004	5.45386	5.55612	5.1462	5.18467	5.19842	5.03641	4.89066	5.11802	5.26612	5.10353	5.41714	5.57499	5.89035	5.86086	5.45289	5.43561	5.6147	5.26342	5.32654	5.38201	4.87826	5.01504	5.49122	5.42039	5.21221	5.39363	5.41633
105853	6.76458	6.54847	6.461	6.27384	6.56177	6.52876	6.49366	6.12575	6.3687	6.39366	7.2453	6.74061	6.76735	6.62956	6.29651	5.34835	5.29503	5.57657	5.14028	5.13619	6.84156	6.65327	6.28201	6.2818	6.69562	7.3189	6.92217	6.05985	6.52895	6.69887
105855	4.45131	4.63205	4.53088	4.41897	4.19613	4.12177	4.36874	3.99179	4.61705	4.66531	4.76992	4.64364	3.90358	4.99498	4.559	3.61812	4.00796	4.15123	3.97595	4.17888	4.13695	4.40124	3.94891	4.6153	4.62896	4.68574	4.90381	4.27234	4.86847	4.40604
105859	1.99325	2.19198	1.95073	2.3781	2.15694	2.39644	2.28205	2.25229	2.22732	2.12809	2.30914	2.0024	2.42344	2.2845	2.36854	2.3211	2.22169	2.17134	2.29135	2.0968	2.4196	2.24809	2.06884	2.19466	2.32212	2.18729	2.231	2.40861	2.61231	2.63398
105866	2.45946	2.00699	3.02295	2.84867	2.01083	2.30421	3.22388	2.61592	2.74027	3.10855	2.23451	3.1005	3.02456	2.34355	2.79197	2.08977	2.16375	2.50893	1.91035	2.67674	2.79568	2.65698	2.13293	2.50846	2.6915	2.56904	2.39496	2.2967	2.09993	2.42571
105892	4.44912	3.42546	3.61216	4.79247	2.88116	3.77414	3.18694	2.54405	3.71881	3.63028	3.5396	3.29291	3.10039	3.45497	2.96316	2.74524	2.94872	3.60044	4.87898	3.19603	3.20545	3.48319	3.18347	3.28789	3.68558	3.64984	3.11769	2.43807	3.05933	3.48321
105988	1.75827	1.6589	1.5189	1.39169	1.71602	1.44929	1.59666	1.37752	1.12892	2.08223	1.70224	1.69624	1.58984	1.71079	1.66385	1.59667	1.48879	1.36418	1.58786	1.6142	1.44835	1.33778	1.52224	1.15479	1.48317	2.26301	1.85796	1.75944	1.4403	1.80219
106014	3.08085	2.67025	2.67876	2.86646	2.51667	2.73634	2.66239	2.8655	2.94904	3.06492	3.09732	3.00717	2.98627	2.87276	3.02149	2.63605	2.55429	2.92963	2.96641	2.68232	2.78401	2.69516	2.49432	2.99048	2.84306	3.04654	2.95245	3.06177	3.19709	2.95864
106021	6.40751	6.87499	6.93843	6.6721	6.86742	7.4171	7.39267	7.46506	7.94758	7.95558	6.71495	6.79902	7.13135	6.90325	7.25474	7.12441	7.43098	7.52752	7.0494	7.51174	6.96348	7.33337	7.63117	7.54353	7.70145	6.6762	6.60911	7.40354	7.14488	6.97786
106025	6.77847	6.82208	6.89492	7.11486	6.94315	6.9619	6.90762	6.7649	6.81151	6.75633	7.26338	6.99421	6.97349	7.03719	7.03715	6.52427	6.5968	6.51238	6.6835	6.56897	6.74793	6.77538	6.70706	6.75319	6.73741	6.95502	7.02718	6.70841	6.72217	7.11111
106039	5.46771	5.47406	5.71836	5.23441	5.35169	5.2627	5.14176	5.51792	5.0531	5.08954	4.99406	5.15824	5.2279	5.14336	5.19863	5.76337	5.5985	5.52362	5.14605	5.5721	5.09041	4.98483	5.28253	5.23167	4.93786	5.13519	5.07107	5.27252	5.16916	5.06896
106042	2.69935	2.80941	2.77137	2.68689	2.59052	2.64333	2.14839	2.47919	2.94343	2.33177	2.59249	2.33972	2.51544	2.56789	2.50092	2.51574	2.96263	3.19119	2.80328	2.70131	2.70117	2.55218	2.67033	2.43825	2.66631	2.87504	2.82871	2.72017	2.4219	2.43596
106052	6.93751	6.71447	6.96749	6.76348	6.95723	7.00327	7.0203	6.88519	7.13236	7.06456	6.82994	7.05569	6.81546	6.96571	6.89527	7.18993	6.97175	6.96326	7.0155	7.00491	6.92849	6.82183	6.93433	7.08133	6.8187	7.24388	7.28563	7.12333	7.13999	7.17679
106059	1.69223	1.49772	1.48874	1.67103	1.20199	1.78959	1.82227	1.76829	1.79914	1.30321	1.62641	1.46156	1.93247	1.74769	1.51016	1.47963	1.59714	1.55804	1.61918	1.7525	1.92593	1.5186	1.52253	1.81421	1.61465	1.48933	1.82845	1.59927	1.47507	1.34693
106064	7.44266	7.33611	7.50051	7.39635	7.55325	7.06663	7.40058	7.47321	7.62355	7.86367	7.30664	7.29476	7.26655	7.29868	7.56411	7.815	7.56644	7.53781	7.87468	7.7882	7.46294	7.53956	7.46833	7.56664	7.75443	7.45908	7.44157	7.4445	7.52462	7.76983
106068	4.97741	4.99356	4.87532	5.41107	4.96678	4.88542	4.87695	4.83564	4.93198	4.75208	5.198	5.13099	5.05163	5.04597	5.33374	5.42006	5.27339	5.06506	5.42458	5.06963	4.94677	4.69642	4.93349	4.90185	4.52921	5.3317	5.16523	5.33786	5.30085	5.51561
106073	7.16392	7.31879	7.43373	7.34085	7.36069	6.95982	7.22341	7.22515	7.38697	7.20934	6.72042	6.9988	6.843	6.87998	7.27152	7.81845	7.94681	7.5328	7.67898	7.68363	6.9719	6.97173	7.12781	7.22451	6.93767	7.15208	7.37782	7.38164	7.36414	7.35838
106143	8.25177	8.18563	8.45207	8.43777	8.41638	8.56645	8.48171	8.49016	8.65086	8.74441	7.99907	8.25702	8.40644	8.19663	8.41235	8.5722	8.58824	8.78135	8.67851	8.87803	8.18464	8.11654	8.37702	8.60956	8.51067	7.78696	8.10725	8.4901	8.17157	8.33482
106200	4.76799	4.75661	4.6396	4.68269	4.83922	4.58716	4.49097	4.20736	4.0998	3.86415	4.76134	4.3417	4.35561	4.45573	4.13744	5.38164	5.40632	5.0441	5.55047	5.30034	4.60722	4.45018	4.10691	4.45458	4.22146	4.46503	4.70612	4.05111	4.24006	4.50269
106205	6.39988	6.21762	6.14912	6.24398	6.25409	6.24873	6.1593	6.25802	6.69099	6.14778	5.83557	5.96598	5.92701	6.03487	6.04636	7.04926	6.85107	6.80466	6.74379	6.92814	6.1666	6.26198	6.25787	5.86912	6.00862	6.09167	5.71525	5.82757	6.19808	5.82666
106248	3.31365	3.5321	3.53636	3.35024	3.50443	3.35267	3.34022	3.67785	4.11538	4.06908	3.01039	3.21511	3.27042	3.08348	3.60179	4.48614	4.23781	4.43553	4.54037	4.65133	3.22556	3.61519	3.83135	3.7825	3.96322	2.76496	2.96339	3.75154	3.57365	3.27679
106264	7.53065	7.61049	7.76245	7.80133	7.74978	7.61381	7.66134	7.67658	7.67469	7.47563	7.41659	7.49673	7.57348	7.52181	7.62412	7.8844	8.00914	7.89173	7.87743	7.9218	7.5426	7.51941	7.77542	7.56406	7.56686	7.45127	7.62466	7.76538	7.71857	7.61435
106298	5.58461	5.67929	5.73032	5.70045	5.76863	5.8651	5.84119	5.89927	6.14787	6.13687	5.42135	5.3856	5.5661	5.48097	5.86076	6.19734	6.07678	6.36124	6.0147	6.28484	5.50551	5.76401	6.23895	6.12413	6.22084	5.45916	5.47931	6.16541	5.8432	5.98181
106326	6.92195	6.91329	7.15673	7.02558	7.21836	7.18942	7.33699	7.3073	7.41251	7.33142	7.03656	7.06872	7.16688	7.01308	7.31268	7.40152	7.26063	7.37095	7.31895	7.44408	7.18402	7.13153	7.26167	7.19461	7.21905	7.21918	7.15501	7.31658	7.29453	7.32922
106338	3.36001	3.85591	3.32671	4.15455	3.9225	2.84432	3.04166	2.89097	3.10886	3.15546	3.43557	3.08078	3.26893	3.30471	3.39536	3.21434	3.56365	3.38204	3.96674	3.9757	2.97448	3.02698	3.04798	2.82225	3.182	3.23457	3.4846	3.48082	3.1166	3.3333
106344	4.94297	4.94382	5.05149	5.28664	4.90571	4.64852	4.95911	4.91059	4.57008	4.49333	5.44498	5.09902	4.78206	4.92997	5.32889	4.67408	4.51391	4.63941	4.3267	4.36344	4.93798	4.91535	4.94588	4.49979	4.68039	5.24151	5.28898	5.15297	5.2617	5.27071
106347	1.3333	1.5791	1.59204	1.24396	1.58321	1.58946	1.57407	1.64213	1.65613	2.11923	1.55054	1.70183	1.59806	1.55414	1.42855	1.72019	1.42263	1.3839	1.57376	1.4133	1.86933	1.58237	1.55999	1.64262	1.57286	1.69539	1.69164	1.63749	1.61723	1.48531
106369	1.9974	2.11968	2.03452	2.05972	2.10608	2.0265	2.01922	1.95397	2.09275	2.02672	1.94168	2.06968	2.05107	2.13029	2.25004	2.08722	2.07372	2.03285	2.18727	2.15851	1.83084	1.74069	1.8517	1.94163	2.06269	2.04681	1.96257	2.13445	2.02035	2.133
106389	1.72123	1.76857	1.72248	1.99856	1.74046	1.83889	1.94722	2.04877	1.83059	2.26805	1.54424	1.92825	1.99942	2.08662	2.20187	1.89673	1.99117	1.91943	2.00068	2.04218	2.1401	1.75305	2.11449	1.97687	2.17453	2.04195	1.9339	1.88287	1.83303	1.76332
106393	3.05146	2.46137	2.77577	2.35419	2.57094	2.39142	2.9407	2.67117	2.40661	2.57068	2.4208	2.59824	2.52047	2.47519	2.9135	2.23319	2.1388	2.26676	2.25559	2.32952	2.6748	2.5017	2.24789	2.53668	2.40855	2.63409	2.5263	2.64124	2.36792	2.77199
106407	1.75535	2.01868	2.24464	1.64622	1.75535	1.8037	1.93896	1.34501	1.56933	1.33062	1.94269	1.70447	1.78643	1.92042	1.73283	1.53164	1.72148	1.74926	1.70894	2.00119	1.68942	1.93932	1.80822	1.80681	2.00494	1.80053	2.13522	1.51766	1.76454	1.75019
106504	8.0494	7.94956	8.17169	7.87277	7.90436	7.92194	8.00224	7.98957	7.65558	7.71965	7.89289	7.90769	7.85976	7.80779	8.21122	7.74	7.80163	7.70305	7.49726	7.48783	7.80637	7.71685	7.81808	7.70146	7.4278	7.93274	7.99527	8.06875	8.05421	8.07801
106512	3.45114	4.01451	3.85025	3.89248	3.42335	3.40763	3.39452	3.42526	3.51508	3.50197	4.1043	3.92938	3.454	4.66217	4.02866	3.18968	3.48149	3.1902	3.15773	3.40804	3.75872	3.50772	3.09028	3.32865	3.75577	3.48354	3.99866	3.33648	4.14388	3.58175
106522	6.11015	6.53091	6.27382	5.92762	6.50675	6.64527	6.26527	6.77455	7.61446	7.85273	6.2676	6.1614	6.2688	6.04255	5.27116	6.65265	6.8227	7.13905	6.89971	7.24352	6.21114	6.58204	6.63604	7.25982	7.52058	5.99948	5.52229	5.84649	5.85359	5.34652
106529	9.20385	8.85044	8.43391	8.97087	8.97332	8.12538	8.25001	7.88819	7.52371	7.9437	8.62429	8.4489	8.38138	8.52717	8.22649	7.75936	8.09845	8.08263	8.43878	8.27027	8.11702	7.81204	7.75853	8.06896	7.88192	8.80997	8.74313	7.91891	8.25723	8.439
106557	1.70631	1.7174	1.7574	1.70835	1.71074	1.74052	1.90937	1.88386	1.66189	1.84279	1.66038	1.62373	1.79789	1.71525	1.72615	1.46806	1.68006	1.7796	1.62656	1.77423	1.72378	1.64593	1.9051	1.73261	1.69786	1.62557	1.81103	1.5331	1.52604	1.72511
106564	7.53693	7.37801	7.20623	7.66109	7.71777	7.4327	7.59727	7.39629	7.62033	7.84789	7.4176	7.40194	7.44617	7.17948	7.35441	6.93561	7.2903	7.03465	7.18427	7.21317	7.49933	7.37459	7.25742	7.68577	7.63256	7.2633	7.14572	7.04626	6.94068	7.19036
106565	2.21385	2.23561	2.27054	2.26344	2.30937	2.01142	2.23702	2.1964	2.09755	2.38878	2.24699	2.32058	2.41179	2.31257	2.23487	2.41876	2.31082	2.34034	2.33634	2.47913	2.25244	2.06614	2.14037	2.17688	2.4047	2.37733	2.1708	2.10119	1.95587	2.06287
106572	4.48688	4.4252	4.59939	4.59189	4.50089	4.44787	4.63253	4.65061	4.39618	4.42222	4.66136	4.48941	4.55535	4.58604	5.22734	4.39358	4.20734	3.99891	4.17115	3.85082	4.86334	4.66158	4.93412	4.78245	4.61358	5.16963	5.411	5.2331	5.12608	5.47832
106581	7.71128	7.61269	7.56801	7.6667	7.53131	7.59815	7.65369	7.58762	6.99056	6.9383	8.09692	7.81942	7.8824	7.62177	7.73031	7.13778	6.96243	7.05382	6.93509	6.85665	7.60097	7.2808	7.06528	7.17032	6.96469	7.7279	7.73991	7.28313	7.34846	7.72293
106582	3.06881	2.85944	2.76608	2.5643	2.71874	2.52074	2.73534	3.29874	2.30057	2.89886	2.75331	2.74255	2.98156	2.61491	2.4608	2.12621	2.07755	2.30987	2.10251	2.14141	2.25432	2.17584	2.53395	2.61065	2.56337	2.6596	2.80365	2.59598	2.74936	3.04383
106583	7.30366	7.32786	6.92638	7.54872	7.27359	7.24282	7.09016	7.25025	7.17442	7.45454	7.11799	7.17588	7.23355	7.22735	7.28114	7.58368	7.40581	7.41692	7.67866	7.5482	7.1795	7.34219	7.15888	7.45478	7.37949	7.02307	7.30476	7.2628	7.24453	7.4911
106585	5.31687	5.45752	5.71249	5.49406	5.59173	5.63559	5.72616	5.91293	5.79987	5.71679	5.59067	5.74897	5.75583	5.74992	6.01935	6.10017	5.92476	5.88634	5.59444	5.68002	5.51639	5.51253	5.90599	5.54885	5.74945	5.63322	5.78279	6.29586	6.23115	5.8827
106618	4.19796	4.07007	4.25838	3.97428	4.06953	3.66332	3.75937	3.73925	3.07095	2.75249	3.43368	3.8401	4.15998	3.82565	3.68214	4.58469	4.20888	4.08519	4.35059	3.87057	3.19953	3.62285	3.53401	3.43071	3.02963	3.78032	3.50756	3.63529	3.66921	3.73265
106628	6.99363	7.04323	6.96878	7.0274	7.11463	6.79495	6.99952	6.86684	6.81372	6.89733	6.19874	6.57333	6.85522	6.78188	6.94687	7.36117	7.38643	7.14592	7.43952	7.59624	6.55241	6.66666	7.01615	6.88878	6.84335	6.45304	6.8188	6.89155	6.62163	6.93911
106633	4.70579	4.2315	4.13449	4.5614	4.12607	4.17079	3.9907	3.68618	3.42697	3.28972	4.97395	4.36015	4.38135	4.34047	4.38066	3.3256	3.28515	3.87496	3.9354	3.82329	4.19639	3.41264	3.85505	3.94751	3.57565	4.5711	4.63474	3.94769	4.05709	4.36121
106639	4.49491	3.8229	4.11632	4.02046	3.81963	3.33489	3.6528	3.63367	3.03297	2.81844	4.43206	3.99769	3.89746	3.99625	3.71563	3.7422	3.52813	3.77639	3.50339	3.07936	4.10962	3.56395	2.98922	2.99709	3.42702	4.1085	3.54582	3.12728	3.20424	3.39242
106648	5.10182	4.91769	4.85325	4.94629	4.78142	5.08234	4.81455	4.88959	5.33311	5.69573	5.72742	4.72409	4.98807	4.92372	3.53037	4.55946	4.60112	5.30862	5.09741	5.65054	5.47787	5.3119	4.76712	5.56591	5.86374	4.07204	3.75395	4.01767	3.81618	4.37796
106672	4.82369	5.01678	4.56763	4.92674	4.57567	4.38056	3.44465	3.73796	4.00553	3.78985	4.63778	4.63625	4.2906	4.92637	4.19939	4.60947	3.89639	4.69618	4.6738	4.12784	4.27448	4.54985	3.94034	4.17238	4.17915	5.79944	5.7766	5.03364	5.40835	5.24627
106707	3.93808	3.82204	3.79369	3.82509	3.64785	3.66272	3.50023	3.44871	3.02061	3.21279	3.75417	3.28095	3.38786	3.81437	3.7726	3.63956	3.49454	3.53287	3.89663	3.62606	3.39361	3.09775	3.50157	3.57411	3.31055	3.40418	3.97334	3.37499	3.54028	3.85299
106740	3.19206	3.50238	3.15038	3.38815	3.2647	3.16507	2.97107	3.27546	2.70783	3.41598	3.1534	2.9572	2.91407	2.76792	3.19441	4.00395	3.87268	3.881	3.65514	3.9134	3.16486	3.59612	3.3121	2.942	3.54038	2.67362	2.4715	3.06234	3.10667	2.81488
106757	2.85426	2.02896	2.50634	2.33911	2.541	2.09212	3.03795	2.57251	2.06327	2.01766	2.45135	2.49756	2.16618	2.76907	2.52079	2.98079	2.46639	2.3596	2.58202	2.91324	2.43274	2.2543	2.74552	2.18704	2.01512	2.21147	2.67146	2.47722	3.20685	2.48074
106759	4.36685	4.1305	3.98451	3.66605	3.72334	3.7208	3.79314	3.36251	3.57365	3.08238	3.81125	4.18198	3.77957	4.09117	3.12122	4.61226	4.54234	4.18228	3.78303	3.819	4.15839	3.82711	3.67097	3.66201	3.25196	3.9995	3.67564	3.39822	3.9195	3.35746
106763	2.51918	2.43492	2.37231	2.41079	2.537	2.34991	2.18209	2.43153	2.25362	2.65257	2.1875	2.31705	2.35207	2.37053	2.54812	2.28034	2.33174	2.34548	2.42527	2.56571	2.26051	2.1428	2.31427	2.15979	1.96011	2.3957	2.33821	2.00813	2.3122	2.44455
106766	7.84761	7.74881	7.33207	7.51305	7.14833	7.2868	7.03694	6.53788	6.87251	6.51897	7.821	7.50645	7.27281	7.69002	7.13897	7.09238	7.05892	6.78261	6.98728	6.83891	7.14075	7.27041	6.70218	6.98919	6.61711	8.52211	7.91649	7.14615	7.49865	7.37738
106794	4.69304	4.45232	4.7505	4.75603	4.6857	4.51844	4.60104	4.38252	4.14914	4.44524	4.58822	4.3367	4.4965	4.86038	4.80303	5.16757	5.133	4.93176	5.11948	4.95315	4.86063	4.58261	4.66921	4.12384	3.73089	4.70046	4.55647	4.4512	4.52212	4.72289
106795	4.12096	3.8583	3.84586	3.78658	4.11166	3.80083	4.00133	3.66177	3.10886	3.39515	5.25644	4.19236	3.84497	4.30587	3.53948	3.03241	3.34519	3.34423	3.31699	3.41318	4.26961	3.62687	3.82811	3.6819	3.31025	5.16859	4.39294	3.60736	4.10961	4.27541
106821	6.88661	6.86183	6.96105	6.99189	6.99757	7.036	6.95197	7.17436	7.24286	6.93288	6.94758	6.7668	6.94471	6.90842	6.92064	6.90715	6.74165	6.88146	6.76695	6.65127	6.94782	7.1396	7.15424	6.93284	7.05686	6.75417	6.82926	7.19363	6.94758	6.94911
106840	7.95205	7.82454	7.71563	7.90368	7.89736	8.15376	8.30051	8.39872	8.21058	8.38311	7.98768	8.10078	8.16953	8.11935	8.15132	7.94554	7.74302	7.91684	7.97924	8.14511	8.14649	8.2199	8.17674	8.1811	8.11336	7.99854	7.96447	7.99976	7.89307	7.93504
106861	7.22586	7.03114	7.21156	7.33499	7.2772	7.54223	7.4501	7.31513	7.52846	7.61826	7.91956	7.40344	7.32113	7.31938	7.14912	6.40313	6.32091	7.0485	6.85932	6.78364	7.62921	7.28133	7.31287	7.45929	7.47352	7.51781	7.33792	6.64407	7.14332	7.38793
106869	2.95441	3.3732	3.1902	2.99769	3.01907	2.89143	3.198	2.95152	3.26125	3.25134	3.24382	3.35855	2.94399	3.46214	3.41304	2.92898	3.24208	3.16039	3.44919	3.28465	2.90737	3.1847	2.94845	3.03543	3.05828	3.23171	3.40382	3.31223	3.87687	3.19232
106877	3.20366	3.64133	3.31336	3.17366	3.18301	3.30154	3.04561	3.02178	3.42265	3.46151	3.27929	3.48839	3.07829	3.20772	3.04377	3.0846	2.815	3.08092	3.24658	3.16076	3.42766	3.26579	3.17247	3.60139	3.25544	2.97528	3.43391	3.35547	3.39456	3.29603
106878	5.86096	5.82841	5.38783	5.70845	5.28425	5.57641	5.12121	4.9144	5.67556	5.48552	5.37134	5.22434	5.0074	5.45632	5.57324	5.94463	5.62925	5.39426	6.01485	5.71552	5.296	5.55877	5.23434	5.23818	5.43473	5.54519	5.42358	5.04942	5.46112	5.45196
106894	5.8835	5.96872	5.93709	5.92981	5.85912	5.66897	5.89856	5.75446	5.97452	6.08495	5.77402	5.82481	5.86451	5.82804	5.78399	6.20772	6.21816	6.2576	6.29513	6.31999	5.79134	5.92401	5.83701	5.84597	6.01166	5.91183	6.01501	5.83688	5.64962	5.83579
106931	2.83512	2.94924	2.97303	3.25588	2.94696	2.61187	3.00787	2.93287	2.78482	3.08237	3.13263	2.99127	2.7833	2.7047	3.32228	2.86352	3.06589	2.78451	3.04371	2.83658	2.71842	2.70981	2.64607	2.75888	2.86472	2.667	3.2714	3.27741	2.92809	3.38602
106947	3.5938	3.41709	3.40567	3.51559	3.48521	3.41286	3.44626	3.23551	3.34342	3.3074	3.42071	3.44343	3.30657	3.45653	3.6519	3.29988	3.42616	3.31143	3.384	2.99635	3.38774	2.90686	3.21589	3.48719	3.18504	3.56809	3.62826	3.40887	3.54896	3.49845
106952	5.11035	5.16038	5.11839	5.15214	4.95197	4.98262	4.37419	4.57939	4.81974	4.96341	4.44962	4.80253	4.78904	5.05786	4.70163	4.83595	4.98226	5.04511	5.19411	5.01605	4.67086	4.8703	4.65309	4.81798	5.01711	4.51504	4.6551	4.75745	4.96832	4.67648
106957	5.69994	6.19393	6.59063	6.16353	5.83526	6.67145	6.81181	7.0283	6.99439	7.13948	5.98444	6.47839	6.52768	6.33186	6.91044	7.25673	7.28916	7.23802	6.73608	6.91286	6.45968	6.8811	7.00159	6.96867	6.9966	5.82819	6.06973	7.05493	6.60181	6.34614
107022	7.18555	7.28182	7.2028	7.31553	7.35862	7.31144	7.33564	7.39345	7.39321	7.61087	6.83612	7.05791	7.20264	7.12819	7.11977	7.07526	7.03369	7.11269	7.06579	7.14518	7.15878	7.11803	7.10074	7.36672	7.37856	6.87012	6.99182	7.23065	6.93112	7.00393
107029	3.33057	3.43918	3.10222	3.50829	3.00754	3.07341	2.77017	2.68816	2.82215	3.13578	3.50681	3.15015	3.04487	3.27224	3.59912	3.24734	3.45017	3.35455	3.57139	3.46306	2.85886	3.5679	3.27895	3.3226	3.16008	3.40215	3.70765	3.47648	3.67989	3.9752
107035	6.70957	6.56831	6.42336	6.42351	6.76781	6.74962	6.81925	6.76685	6.90523	6.89454	6.29612	6.55503	6.55267	6.43768	6.65993	6.99605	6.92477	6.89324	7.06691	7.19235	6.46028	6.60831	6.66492	6.88733	6.68447	6.30879	6.53327	6.59467	6.6373	6.78886
107045	8.12076	8.18163	8.03127	8.16163	8.03007	8.13854	7.7786	7.98165	7.97094	7.82756	8.19398	8.13548	7.95367	8.26195	8.35636	8.76305	8.6126	8.30298	8.59308	8.49207	7.91673	7.84498	8.12603	7.98273	7.93864	8.18783	8.22284	8.21421	8.30581	8.26897
107047	7.43751	7.2786	7.40288	7.44063	7.54492	7.19838	7.19234	7.379	7.32747	7.14311	7.24749	7.30153	7.14323	7.28537	7.50245	7.94038	7.67875	7.53788	7.75648	7.46744	7.40751	7.49224	7.6483	7.29072	7.27786	7.51691	7.60767	7.61002	7.63825	7.78599
107065	1.72008	1.62055	1.59436	1.74461	1.67972	1.73397	1.68953	1.67172	1.84129	1.66256	1.74525	1.78866	1.83759	1.75788	1.72345	1.85751	1.72924	1.67521	1.72123	1.70465	1.68166	1.7297	1.63751	1.73261	1.83815	1.7529	1.71902	1.75699	1.6899	1.7747
107071	7.9407	8.20364	8.30979	8.39045	8.49742	8.09662	8.14945	8.27537	8.32074	8.33667	7.71773	8.00851	8.15712	7.97561	8.31806	8.47537	8.59164	8.72318	8.777	8.84337	7.844	8.02352	8.50088	8.42745	8.40536	7.42234	7.85552	8.22235	7.94582	8.03875
107094	5.73983	5.9887	5.47977	5.74223	6.29528	5.80389	5.79509	6.01547	5.88765	6.03662	5.12688	5.0075	5.33767	5.18829	5.39748	6.51922	6.54477	6.30279	6.60352	6.7293	5.20183	5.598	6.16338	6.21112	6.08032	4.5664	5.18101	5.4042	5.50227	5.42045
107141	10.0617	9.95681	9.87976	10.1827	10.1656	10.404	10.4412	10.5755	10.538	10.7415	9.77473	9.73436	10.0395	9.87247	9.76684	9.27052	9.52844	10.0524	10.1873	10.2376	10.8385	10.787	10.3626	10.7412	10.8344	9.89608	9.80679	9.88121	9.81268	10.1743
107146	9.92223	9.81192	9.78317	9.75644	9.88356	9.65508	9.71545	9.52832	9.75869	9.70824	10.0937	9.73977	9.81484	9.76796	9.14122	8.34667	8.32511	8.97543	8.53469	8.7759	10.1177	9.96803	9.52258	9.71048	9.87786	9.82586	9.34015	8.39831	8.90861	9.18583
107173	5.4118	4.90254	4.98162	5.30321	5.00925	4.82589	4.81354	4.42236	4.42475	4.30422	4.97781	4.86953	4.78623	4.84403	4.63614	4.92568	4.43267	4.76001	4.69545	5.15604	4.80769	4.54749	4.5072	4.87212	4.49323	4.88013	5.16962	4.71741	4.71984	4.87826
107182	7.25214	7.44615	7.4088	7.52804	7.46767	7.47423	7.46871	7.56482	7.37307	7.45531	7.39874	7.39107	7.46675	7.40404	7.73771	7.65174	7.56308	7.42259	7.59289	7.53689	7.41989	7.35532	7.46362	7.47136	7.47915	7.24261	7.32474	7.42009	7.43162	7.5337
107197	7.48721	7.36297	7.22479	7.56434	7.48339	6.87863	7.13693	6.94972	6.80093	6.77461	7.46068	7.27036	7.24864	7.23642	6.89429	6.70547	6.50002	6.65898	6.86321	6.5429	6.98029	6.83653	6.87522	7.00981	6.92236	7.13649	7.00203	6.3654	6.79824	6.91265
107221	2.9849	2.93845	2.18459	2.32311	2.27661	1.68193	1.74758	1.71904	2.03112	2.10667	2.00951	2.15925	2.42344	2.68469	1.9226	2.15301	1.98115	2.02604	2.12503	2.04429	1.94292	3.25796	2.05516	1.99763	2.37148	2.54859	1.8676	1.6798	1.80522	2.06791
107227	6.35833	6.34723	6.11561	6.36218	6.19609	6.04108	6.35476	6.28008	6.25412	6.82944	5.6187	6.01776	5.98176	6.05571	5.31158	6.39138	6.08075	6.36822	6.50646	6.61194	6.34912	6.27971	5.89617	6.21225	6.49508	5.7215	5.56516	5.52789	5.54358	5.62501
107239	4.33563	4.23732	4.55925	4.45598	4.34858	4.03932	4.5606	4.38955	4.41891	4.76113	4.09262	4.23009	4.4079	4.0821	4.19383	4.80651	4.64905	4.67663	4.68197	4.78737	4.0091	4.1529	4.07094	4.22325	4.17177	3.85276	4.01569	4.40194	4.20557	3.87657
107242	5.41005	5.44463	5.27221	5.47388	5.49113	5.01999	5.31432	5.29765	5.38543	5.39433	4.96939	5.00396	5.10394	4.92831	5.19494	5.2855	5.54993	5.54358	5.74476	5.6125	4.96379	4.95608	5.10307	5.40511	5.40728	5.03596	4.73033	4.84117	4.74398	5.19491
107250	2.02915	2.08671	2.03521	2.23179	2.21129	1.90595	2.08076	1.91665	1.98662	2.36334	2.16526	1.90916	1.75421	2.2964	2.00669	1.89983	1.95966	1.81807	1.95479	1.89101	1.93917	2.08944	1.91451	2.07536	2.00946	2.13708	1.93229	1.98136	1.7631	2.12495
107260	5.81171	5.69256	5.62965	5.88655	5.80657	5.53969	5.7157	5.57731	5.12558	5.21788	5.49407	5.68468	5.625	5.47861	5.74997	5.62847	5.92389	5.70345	5.89499	5.82889	5.35655	5.10761	5.3968	5.47861	5.22898	5.58621	5.75225	5.62433	5.44864	5.79353
107271	6.18337	6.16819	5.91099	6.24012	6.18499	5.81391	5.65398	5.8437	5.89862	5.83984	5.64384	5.81895	5.8708	5.86056	5.5571	6.08745	6.14971	6.15569	6.63366	6.50552	5.58578	5.74838	5.87236	5.95368	5.7742	5.30086	5.80755	5.61507	5.69	5.44875
107272	7.7354	8.15349	7.95137	7.71465	7.82534	8.26247	7.98658	7.88736	8.11857	7.32783	7.91648	7.82699	8.15222	7.77536	8.47662	9.65697	9.62231	9.28764	9.35369	9.23935	7.88759	7.58328	7.86453	7.6911	7.29741	7.71211	7.88354	8.93814	8.13862	8.39031
107305	6.35462	6.44303	6.24702	6.47689	6.18346	6.32531	6.13796	6.01124	6.38317	6.47347	5.87804	5.90006	6.11995	6.10878	5.9093	6.93662	7.16855	7.20849	7.16738	7.315	5.85777	6.14123	6.20774	6.35431	6.48699	5.6304	5.75706	5.75598	5.74543	5.65937
107321	4.18185	4.80275	4.61165	4.04919	4.50253	4.69598	4.70933	4.36352	4.86422	4.89819	4.8857	5.22926	4.41117	5.29421	4.88612	3.89596	4.43416	4.79298	3.65177	4.32676	4.3483	4.49936	4.32479	4.66706	4.38302	5.16075	5.36819	4.56191	5.38088	5.16952
107328	3.28515	3.16787	3.13407	2.89649	2.78017	3.03399	2.37201	2.63594	2.5305	3.13369	2.71231	2.52758	2.67437	2.79629	2.78157	2.63862	2.77605	3.03907	2.94781	2.71675	2.41273	2.62677	2.57175	2.79425	2.61398	3.40348	2.98414	2.65021	3.03502	2.78402
107338	4.40811	4.11014	4.11014	4.05554	4.14396	3.99107	3.99282	3.78063	3.58422	3.56001	4.60131	4.42953	4.24166	4.41567	3.97442	4.189	3.95515	4.03923	3.99134	3.92844	4.34506	3.963	3.77267	3.78462	3.77578	4.23583	4.04563	3.62716	3.78134	4.03432
107350	11.0524	11.0831	11.1169	10.9193	11.0493	10.6732	10.8025	10.4016	11.0548	10.7938	10.7697	10.7922	10.8079	10.8714	10.2835	10.7377	11.0672	11.3111	11.1323	11.3115	10.4573	10.901	10.6786	10.6749	10.7506	10.8531	10.655	10.5785	10.5136	10.6309
107351	5.18717	4.91515	4.99003	5.09615	4.98136	4.91007	5.03794	4.80339	4.62146	4.36074	5.76069	5.17618	5.1975	5.08469	4.99198	4.22693	4.16635	4.12264	4.21489	4.27267	5.28506	5.0952	4.74323	4.71349	4.58629	5.24407	5.32092	4.6382	5.09907	5.14734
107358	7.01233	7.02791	6.898	6.99879	6.90598	7.01803	7.03175	6.97567	6.88894	6.80154	7.09443	7.10122	7.00653	6.99609	7.07339	7.02605	6.88255	6.90587	6.91285	6.75453	7.03874	7.01107	6.96986	6.95653	6.87469	7.19968	7.07826	7.04215	7.09863	7.04381
107368	6.6005	6.47261	6.89164	6.63464	6.80777	6.89473	6.98733	7.16624	7.2247	7.2064	6.38765	6.61814	6.78734	6.50208	6.88398	7.71229	7.58865	7.60577	7.52029	7.7744	6.72776	6.68635	6.99494	7.00296	7.13528	6.10336	6.28218	7.1439	6.61473	6.58189
107371	5.52403	5.62256	5.30918	5.66272	5.47101	5.98922	5.79704	5.619	6.02481	5.82228	5.64118	5.41491	5.47361	5.4837	5.74134	5.59094	5.51768	5.71209	5.48882	5.56398	5.7146	6.09631	5.81684	5.96548	6.10565	5.70968	5.80987	6.0052	6.05751	5.96955
107373	4.96395	5.53369	5.18785	5.46442	5.07513	4.91314	4.81389	4.9964	5.42751	5.78854	5.51084	5.33679	4.7614	5.59845	5.45678	5.208	5.18383	5.40128	5.2142	5.29709	4.98994	5.03236	5.08716	5.13856	5.45999	5.42503	5.24715	5.18771	5.2468	5.28387
107375	5.98599	5.41783	5.79008	6.17292	5.93592	5.64949	5.64217	5.7828	5.5788	5.47273	5.7089	5.64444	5.79405	5.7967	6.10957	3.92487	3.83845	4.63179	4.22248	3.59305	5.98885	5.56669	5.50992	5.65976	5.32268	5.30474	5.48533	5.1148	5.34399	5.92675
107376	1.77429	1.62972	1.68489	1.65033	1.61782	1.54901	1.60865	1.71019	1.79996	1.41495	1.44574	1.86695	1.91015	1.83466	1.81482	1.82016	1.72501	1.94578	1.69329	1.74449	1.65036	1.72186	1.62077	1.85733	1.83469	1.80891	1.5782	1.74889	1.50197	1.66651
107392	4.3785	4.28044	4.48465	5.04779	4.86198	4.25174	4.34413	3.87678	3.70966	3.80323	4.31274	4.34641	4.25792	4.41144	4.16865	4.84957	4.73691	4.65758	5.0677	4.69704	3.948	3.99467	4.14582	3.92058	3.53096	4.38508	4.49054	4.48875	4.26007	4.68951
107435	7.82692	8.06651	8.14891	8.14102	8.30167	8.2654	8.29565	8.38627	8.57921	8.54361	7.79319	8.02167	8.11497	7.9986	8.243	8.55677	8.73892	8.82734	8.47259	8.75445	7.88847	8.23941	8.47318	8.44618	8.37367	7.90337	8.10461	8.74963	8.43101	8.3154
107448	2.3652	2.48206	2.52818	2.33618	2.21869	2.16399	2.29583	2.38102	2.02475	2.35021	2.34207	2.3325	2.42991	2.32558	2.23135	2.59134	2.09364	2.23417	2.43494	2.4446	2.33515	2.22439	2.0315	2.41122	2.32599	2.74147	2.45656	2.69242	2.17813	2.20173
107449	5.51005	5.37229	5.34247	5.02264	4.97006	5.29371	5.1571	5.27599	5.34349	5.43077	5.07909	5.41929	5.25065	5.52653	5.59479	4.81057	5.01201	4.83365	4.69926	5.04895	5.22057	5.31721	5.55608	5.31223	5.26013	5.22625	5.47099	5.43113	5.31043	5.25233
107476	6.37223	6.70055	5.83035	5.72321	6.12108	6.27741	6.52414	5.66777	5.46545	5.49592	6.22851	6.1918	6.04031	6.22387	4.8359	5.51807	5.81738	5.13268	5.21334	5.45784	6.26422	5.65742	5.67148	5.76768	5.70348	6.74877	6.60138	5.63954	6.18919	5.79447
107477	4.50828	4.00421	4.20718	4.32275	4.38617	3.92026	4.29017	4.27424	4.43909	4.5242	3.94454	4.22373	4.72416	4.47196	4.76631	4.78649	4.4861	4.72461	4.90517	4.59631	4.1837	4.07732	4.68849	4.26166	4.34918	4.05028	4.02469	4.31208	4.34645	4.17476
107503	8.74359	8.81687	8.94975	8.93117	9.05085	8.93093	8.83716	8.92869	8.84432	8.63724	8.69448	8.90238	9.07358	9.16241	8.80112	9.3262	9.31846	9.21382	9.07417	9.08047	8.67819	8.37637	8.59587	8.5133	8.52201	8.30094	8.51415	8.84858	8.8474	8.45066
107508	7.48261	7.67126	7.48331	7.30059	7.3566	7.74468	7.49304	7.48792	7.64401	7.34406	7.83102	7.63791	7.60132	7.79376	7.56491	8.01433	8.07964	8.04924	7.80086	7.94944	7.54874	7.68298	7.68711	7.51889	7.45663	7.7552	7.6396	7.6846	7.8494	7.4015
107513	6.29617	6.20881	6.07766	6.04638	5.93375	6.22198	6.20675	6.09285	5.95379	5.93069	6.18784	6.0869	6.09513	6.00924	6.29209	7.17742	7.14792	6.89139	6.97082	6.8497	6.30357	6.31217	6.20024	6.14675	5.87733	6.21848	6.14232	6.03393	6.21353	6.17612
107515	7.87132	7.61846	7.88476	7.58206	7.85526	7.90328	7.9403	7.97414	8.01454	7.49391	8.45901	8.18897	8.04395	8.05826	8.00494	7.02416	6.92335	7.29151	7.09465	7.06563	8.00803	7.89053	7.87151	7.86963	7.69937	8.2605	8.06822	7.73682	7.9377	7.84206
107522	6.0795	6.21769	6.38648	6.35851	6.3437	6.07107	6.33011	6.41139	6.42902	6.28857	6.25433	6.38569	6.4071	6.3424	6.43661	6.86787	6.8409	6.61591	6.7025	6.61074	6.23214	6.16278	6.51662	6.35736	6.31581	6.3639	6.48556	6.66772	6.34332	6.44888
107526	6.01643	6.4265	6.34928	6.46989	6.49088	5.96762	5.78012	5.79813	5.73495	6.53596	5.47247	5.94929	5.8516	6.19467	5.44211	5.08938	5.58851	5.71694	5.93952	6.33325	6.15057	5.89748	5.60496	6.0471	6.351	6.03842	6.14791	5.75284	5.91127	5.9813
107527	1.59289	1.55609	1.66151	1.52856	1.46989	1.56506	1.64011	1.77468	1.55354	2.19771	1.61106	1.61141	1.54971	1.64609	1.82836	1.31261	1.52708	1.63599	1.63184	1.76092	1.778	1.72569	1.489	1.82884	1.87869	1.8252	1.62752	1.57071	1.476	1.75781
107528	3.25717	3.02977	3.19181	2.87205	3.00573	2.90478	2.83224	2.81147	2.81271	3.31545	3.29727	3.06253	3.17784	3.08264	3.28127	3.16444	3.24649	2.88814	2.93859	2.99773	2.72562	2.85532	2.72662	3.03897	2.80968	3.20998	3.14392	2.57319	2.78977	2.96053
107566	6.08606	6.08273	6.03881	6.28963	6.1183	6.02477	6.02583	6.12691	5.79901	5.96408	6.07197	5.94365	6.00023	5.94925	6.58834	6.39976	6.34116	6.07537	6.50535	6.17925	6.09517	5.91476	6.01127	5.96895	5.93095	6.09886	6.19708	6.47681	6.51564	6.52357
107568	6.72409	6.46018	6.5541	6.4844	6.55288	6.70066	6.68646	6.62466	6.4103	6.44892	6.95026	6.6673	6.69017	6.59344	6.6511	6.51468	6.30953	6.37363	6.42239	6.4071	6.996	6.76947	6.63273	6.4911	6.55032	6.88652	6.75505	6.24039	6.57714	6.70791
107569	9.01974	9.32575	9.30703	9.1157	9.56933	9.37929	9.50916	9.5937	10.0724	9.94112	8.49317	9.05626	9.19867	8.95631	9.1731	9.85887	9.97085	9.87892	9.67552	9.93934	9.27797	9.52041	9.81155	9.72838	9.876	8.62615	9.00808	9.51438	9.15089	9.14631
107576	2.46862	2.50655	2.40408	2.42669	2.464	2.21371	2.33389	2.8153	2.59952	2.40838	2.48573	2.30758	2.39552	2.28033	2.72725	2.63961	2.2399	2.24385	2.4814	2.41422	2.51705	2.43108	2.34334	2.29578	2.28621	2.74306	2.71886	2.26217	2.21313	2.31153
107581	3.37354	3.60489	2.95241	3.5243	3.30412	3.19048	3.13809	3.34137	3.34002	3.31928	3.62204	3.74839	3.53532	3.61781	3.75032	3.33529	3.01488	3.03254	3.16879	3.41365	3.39361	2.887	3.42116	3.36769	3.66652	4.0174	3.62105	3.18682	3.49027	3.49261
107586	1.86343	1.81574	2.03948	1.8244	1.86913	1.8303	1.79836	1.94951	1.68969	1.76912	1.88089	1.9542	2.29173	1.5577	1.88658	1.87512	2.2238	1.8891	1.94428	1.86442	1.84728	2.01963	1.89065	1.69814	1.86913	2.08756	1.87946	1.86188	1.87166	1.84666
107587	1.34747	1.3399	1.35479	1.69006	1.49184	1.51337	1.65321	1.58031	1.55547	1.59682	1.73244	1.55159	1.60107	1.45436	1.50566	1.39448	1.52259	1.49396	1.47257	1.43403	1.73798	1.65533	1.43767	1.41682	1.69902	1.60463	1.37961	1.60303	1.4451	1.66782
107589	4.81896	4.70309	4.4686	4.55957	4.26453	4.57146	4.65431	4.36999	4.23885	4.62107	5.58219	5.00191	4.79756	4.82896	4.46191	3.48425	3.50373	4.00496	4.10696	3.70233	4.98253	4.69131	4.15267	4.59051	4.64247	5.72755	4.90411	4.36436	4.58682	4.7657
107605	1.29382	1.46038	1.25606	1.28983	1.47462	1.3246	1.4595	1.44438	1.5652	1.44081	1.50485	1.38727	1.42805	1.47279	1.59262	1.49257	1.37037	1.42323	1.47689	1.34581	1.38291	1.45128	1.57085	1.40353	1.23719	1.62177	1.411	1.74456	1.3389	1.69865
107607	5.46371	5.45536	5.24223	5.26555	5.33104	5.06984	5.26558	4.885	5.19297	5.11797	5.65013	5.61946	5.06964	5.57489	4.78192	4.80113	5.17103	4.92818	5.19721	5.32171	5.18567	4.63351	4.81659	5.2699	4.91592	5.60478	5.41735	4.85714	5.28436	5.35688
107650	5.17162	5.19334	5.01525	4.86584	5.04011	5.35007	5.1288	5.23761	5.23829	5.31153	5.10694	5.2908	5.23314	5.22073	5.24047	5.17194	4.6841	4.90232	4.5195	4.8131	5.36785	5.25502	5.19477	5.05575	5.36491	5.1932	5.16837	4.91351	5.04056	5.21344
107652	6.48835	6.63607	6.43322	6.47058	6.62792	6.96851	6.78234	6.62034	6.93143	6.73789	6.57395	6.42255	6.61191	6.44075	6.2734	6.99699	7.26727	7.35703	7.15575	7.18004	6.73011	6.82736	6.73887	6.71498	6.76018	6.20934	6.45766	6.48976	6.59551	6.26035
107684	2.72764	3.18405	3.06184	2.92252	3.08339	2.82183	2.98143	2.38793	2.81132	3.20546	2.86607	2.80344	3.16232	3.60528	2.60163	2.56768	2.94563	2.70856	2.84243	3.21364	2.4415	2.90145	2.91448	2.63207	2.96261	2.65805	3.10353	2.29449	3.26628	2.75554
107702	9.27098	9.47391	9.27424	9.36492	9.27168	9.3616	9.2148	9.17667	8.77327	9.07719	9.10527	9.19181	9.09265	9.24413	9.04291	9.7971	9.88022	9.54566	9.63323	9.63052	8.99522	8.95302	9.07795	9.07127	8.91424	9.55267	9.70654	9.54379	9.71535	9.47493
107723	4.58044	4.51541	4.67034	4.58157	4.69471	4.16144	4.44543	4.39835	3.92352	4.41799	4.11142	4.64029	4.39794	4.55245	4.31408	4.57736	4.38211	4.04699	4.12344	4.06259	4.32608	4.58337	4.31025	4.35689	4.21118	4.73791	4.72155	4.60237	4.73641	4.9355
107732	7.83418	7.7867	7.71817	7.92372	7.87632	7.37065	7.51947	7.44689	7.44851	7.42358	7.66684	7.67359	7.49852	7.58004	7.68407	7.75347	7.76771	7.50424	7.72264	7.60431	7.57072	7.42166	7.38355	7.58293	7.38839	7.84517	7.95099	7.7198	7.646	7.76549
107733	2.28596	2.1274	2.11313	2.02706	2.08656	1.87524	1.92057	2.15443	1.9696	1.99262	2.24529	2.0937	2.24039	1.99688	2.09847	2.00719	2.07319	2.18416	2.35916	2.01537	2.16105	2.24755	1.95962	2.14532	2.07487	1.91064	2.12782	2.17684	1.90573	2.08138
107734	10.4713	10.3921	10.4244	10.4749	10.4787	10.2226	10.4721	10.4236	10.3346	10.2953	10.4194	10.5311	10.5043	10.4609	10.3679	10.5076	10.4824	10.3943	10.3897	10.4202	10.5177	10.4262	10.5001	10.2913	10.4243	10.4526	10.4816	10.4621	10.4152	10.3162
107746	4.71095	4.91657	4.78713	4.72475	4.55034	4.74597	4.56381	4.61506	4.79014	4.53507	4.88991	4.65374	4.63239	4.72893	4.91725	5.14644	5.20571	5.16092	4.94804	5.19457	4.81143	4.66913	4.79623	4.81438	4.68831	4.61819	4.525	4.69363	4.68576	4.50934
107747	9.33839	9.15946	8.87962	8.94543	8.88311	9.26618	9.12961	9.05926	9.17534	9.42186	9.40578	9.07971	9.15926	9.28558	8.78438	8.43702	8.34725	8.71679	8.81831	9.04718	9.03956	9.09101	8.62552	9.24435	9.36229	9.37826	9.02484	8.93208	9.03572	9.0556
107753	1.93771	2.12622	2.05402	2.30197	2.17575	2.24034	2.2657	2.33846	2.16214	2.19741	1.84004	2.05204	2.65572	2.15683	2.12162	2.03824	2.13952	2.56461	2.01749	2.22826	1.94225	2.06414	2.30992	2.13554	2.07182	2.34559	2.13764	2.12561	2.31667	1.90133
107765	5.44469	5.64923	4.60432	5.21248	5.20418	5.00436	4.44514	4.28382	5.10477	5.02503	5.25237	5.0163	4.80135	4.80132	5.72837	5.01592	5.07807	4.54629	5.65997	5.75923	4.29174	5.27166	4.9382	4.86788	4.60412	6.08824	5.59288	5.85388	5.53287	5.55108
107766	7.96039	7.54127	7.36829	7.98675	7.88863	7.91779	7.7758	7.83027	8.32499	8.63429	7.15618	6.79735	7.40248	6.86966	6.41763	7.15766	7.32514	8.17273	8.22672	8.39273	7.61852	7.79441	7.63332	8.1726	8.47648	5.78051	5.70295	6.77665	5.88469	6.49333
107767	6.23635	6.22683	6.11884	6.02956	6.09426	6.29703	6.28109	6.04904	6.0856	5.97758	6.17349	6.18928	6.16532	6.15777	6.0319	6.34775	6.15831	5.93188	5.99685	5.93643	6.28293	6.26	6.07503	5.86197	5.88236	6.34624	6.23954	5.92936	6.29975	6.0445
107769	2.3843	2.70056	2.70505	2.42976	2.54076	2.35222	2.8779	2.45396	2.81416	2.66522	3.38798	3.25295	2.50921	3.16991	2.80018	1.99297	2.51572	2.57962	2.08349	2.18167	2.52868	2.86485	2.67796	2.72371	2.851	3.20407	3.1844	2.48882	3.34686	2.631
107770	5.17359	4.38469	3.98426	4.16286	4.2612	4.21403	4.07918	3.57895	3.82608	3.19335	4.67411	4.47273	4.10363	4.32899	3.50195	3.14592	3.14238	2.96652	3.5777	3.55584	4.20316	4.22697	3.52609	3.83825	3.45323	5.1502	4.72979	3.15034	4.14968	4.03298
107771	4.18495	3.62878	3.75781	4.0579	3.60841	3.20027	2.90722	2.67712	2.97429	2.87068	4.94503	3.79587	3.58719	4.01276	3.77785	3.21388	2.973	2.94564	3.33768	2.76153	3.87108	3.108	3.39376	3.44858	3.02592	4.24694	4.30561	3.65029	3.93152	4.08918
107815	1.72534	1.62969	1.54103	1.69405	1.56615	1.68756	1.70775	1.70845	1.6858	1.75982	1.74109	1.74572	1.63521	1.91069	1.85872	1.58671	1.62249	1.5862	1.51961	1.59317	1.69535	1.7168	1.81613	1.55443	1.60978	1.60599	1.70602	1.75526	1.63816	1.87782
107817	6.05371	6.2721	6.08038	6.11151	6.03133	6.07174	5.96855	6.18916	6.28157	6.29706	5.2572	5.49576	5.75649	5.6276	5.97424	6.50346	6.57224	6.61635	6.476	6.76026	5.97581	6.25639	6.26315	6.37416	6.38079	5.47649	5.64924	6.26838	5.79929	5.81479
107823	4.96872	4.981	5.02352	5.11585	4.88012	5.02347	4.89123	5.07134	5.00682	4.93973	4.74215	4.76089	4.93489	4.82431	4.93807	5.14196	5.14117	4.99858	4.93898	4.94425	4.87314	4.8277	5.03974	4.95373	4.88715	4.8881	4.72353	4.77682	4.72849	4.79665
107829	6.80174	6.6147	6.48827	6.55158	6.68082	6.33419	6.33902	6.27963	6.23111	6.2574	6.3343	6.36933	6.44557	6.38954	6.55402	6.73905	6.48957	6.30112	6.6362	6.48366	6.22774	6.11979	6.42894	6.22198	6.10368	6.37301	6.61538	6.35113	6.29278	6.70411
107831	2.76307	3.15471	2.90307	3.28302	3.00114	2.64914	2.9084	2.78289	2.64541	2.90289	3.23485	2.64162	2.87942	2.91391	2.99022	3.00679	2.86976	2.98434	2.98086	2.97035	2.98643	2.65698	2.93686	2.89222	3.34007	2.96537	2.97578	3.17088	2.74936	2.91936
107868	1.75363	1.6451	1.66613	1.53669	1.62644	1.8037	1.91647	1.69564	1.81673	1.67638	1.68952	1.74504	1.68952	1.73736	1.70253	2.08078	1.74241	2.02185	1.53383	1.60511	1.68806	1.9831	1.93171	1.77318	1.583	1.79271	1.74685	1.8856	1.95023	1.50236
107869	8.74066	8.89456	8.56658	8.92893	8.6871	8.65031	8.63585	8.55982	9.22105	8.7461	8.90838	8.33519	8.77849	8.61166	8.48327	9.56648	9.68457	9.44111	9.64617	9.58967	8.97869	8.83347	8.63312	8.80447	8.95173	8.05334	8.231	8.6623	8.40571	8.46048
107889	2.26948	2.19398	2.28686	2.47338	2.42204	2.50798	2.43265	2.2688	2.39854	2.44776	2.17086	2.34447	2.37253	2.44066	2.522	2.35338	2.31743	2.32251	2.22264	2.40586	2.40648	2.56286	2.44016	2.34332	2.07804	2.5144	2.36706	2.36858	2.11384	2.45661
107932	7.37855	7.4237	7.63116	7.77147	7.71795	8.10622	8.02511	7.86671	7.15191	7.88315	7.90568	8.09151	8.08225	8.04957	7.81321	7.06858	7.43384	7.30965	7.47538	7.46704	7.9633	7.74441	7.8006	7.84835	7.89361	7.43454	7.4926	7.63382	7.45942	7.28433
107934	2.09303	2.33381	1.78373	2.00444	1.94254	1.9407	2.03239	2.02007	1.9343	1.82277	1.85747	2.02385	2.02316	1.99834	1.86727	2.18761	2.24447	2.00325	1.97605	2.33045	2.01085	1.72886	2.08172	2.01019	2.02521	1.70409	2.14518	1.9535	2.07272	1.89377
107939	7.33308	7.45182	7.81112	7.36832	7.66742	7.71846	7.814	7.83097	7.87507	7.70176	7.34817	7.5466	7.65834	7.47168	7.72804	7.78867	7.76875	7.92459	7.71122	7.80088	7.41107	7.4902	7.7189	7.62771	7.68612	7.1724	7.63687	7.8946	7.71762	7.60417
107951	4.3994	4.45572	4.54275	4.38538	4.88283	4.81081	5.11534	5.19612	5.32358	5.50277	4.15334	4.6587	4.45631	4.28615	4.71385	5.02126	5.25958	4.98474	4.78042	5.04551	4.33726	4.44467	5.04636	5.4483	5.02451	4.05646	4.35973	4.94429	4.47134	4.85751
107970	1.72118	1.85992	1.68936	1.9373	1.91289	1.79562	1.7843	1.43735	1.6936	1.98545	1.83332	1.65993	1.89968	2.09985	1.67629	1.66613	1.96226	2.06127	1.94908	1.97732	1.91905	1.8915	1.87752	1.67498	1.77531	1.94344	2.05066	1.93342	1.27359	1.80405
107971	3.41523	3.07643	3.36492	3.37884	3.14576	3.49941	3.24264	3.27772	3.24204	3.37884	3.29727	3.26193	3.35795	3.18842	3.28635	3.22582	3.12155	3.71605	3.15726	3.05429	3.17183	3.00139	3.30493	3.01627	2.99904	2.97217	3.36919	3.40056	3.42362	3.27239
107975	4.60414	4.54362	4.53904	4.45572	4.64674	4.34232	4.05464	4.49257	4.05951	4.4354	4.37636	4.39682	4.17073	4.61875	4.34027	4.13177	4.08282	4.45769	4.17037	4.18642	4.08797	4.20979	4.3808	4.18427	4.11151	4.53292	4.54275	4.68446	4.66218	4.59863
107976	7.36526	7.46127	7.00888	7.5987	7.54611	6.73937	6.86883	6.7724	6.70492	6.71438	7.18701	6.98315	7.01912	7.0569	7.17123	7.30228	7.23856	7.05803	7.56269	7.3517	6.94898	6.87646	6.87254	6.99509	6.77504	7.36626	7.35286	6.99561	7.15247	7.39032
107986	4.9452	4.89597	4.67444	4.84069	4.93254	4.9032	4.80509	4.77806	4.54988	4.54204	5.23324	4.70116	4.93248	4.86149	4.43259	4.17061	4.01525	4.12777	4.15823	4.10816	4.64139	4.87622	4.63092	4.44617	4.41642	5.06923	4.7559	4.44398	4.65469	4.71019
107993	1.93383	1.90567	1.94531	1.79632	1.9513	1.64263	1.84024	1.85975	1.84792	1.58422	1.86065	2.22008	1.97311	1.98253	1.79251	1.82709	1.63152	1.63466	1.85212	1.88992	2.03846	1.84434	1.95694	1.66594	1.90287	1.94317	1.60807	2.00386	1.76451	1.89327
107995	4.32728	4.536	4.53596	4.51666	4.45562	4.00302	4.34372	4.01237	4.17203	4.2224	5.03974	4.33142	4.24531	4.58503	4.31464	4.61631	4.51508	4.68994	4.8312	4.89069	4.29891	4.1311	4.17564	3.90243	4.10363	4.52164	4.20486	4.34188	4.36722	4.32721
107999	5.60585	5.69291	5.84556	5.50814	5.70031	5.43367	5.54204	5.68041	5.46831	5.34483	4.76142	5.15454	5.25556	5.24999	5.09692	6.44676	6.33682	6.08948	6.10388	6.30404	5.16561	5.54264	5.22771	5.25116	5.71841	4.84504	4.99476	5.6377	5.31896	5.09857
108000	2.1052	2.02843	1.98429	2.00054	1.97502	2.2601	2.23037	1.99084	2.14415	2.14474	2.31175	2.27817	2.1843	2.09345	2.09734	1.96684	1.94463	2.04826	2.10681	2.10015	2.16405	2.08541	2.225	2.13505	2.09919	2.26131	2.14269	2.1167	2.10103	2.12818
108011	6.21435	6.03107	6.11837	6.11205	6.01798	5.98245	5.96518	6.17065	6.12606	6.067	5.89372	6.03865	5.83059	5.9838	6.27417	6.56636	6.14412	6.06609	6.28369	6.16948	6.10127	6.11563	6.10613	6.02417	5.98788	5.78867	5.9059	6.32896	6.22093	6.09567
108012	2.429	3.28918	3.24442	3.13793	2.87943	3.30092	3.30403	3.16973	3.39649	3.50572	3.48195	3.41564	3.02456	3.20191	3.26153	3.30404	3.47524	3.98134	3.53546	3.23311	3.23269	2.69586	3.20403	3.30584	3.68608	3.31447	3.4574	4.07189	3.75523	3.53584
108013	2.97024	3.01594	3.04781	3.17331	2.84804	3.07624	2.80192	3.18842	2.82932	2.97777	2.88979	2.79173	2.92725	3.09805	3.13948	3.46227	3.43514	3.26338	3.28085	3.19163	2.9663	2.81149	3.32964	2.99868	2.90813	2.85087	3.08937	4.18737	3.10561	3.48989
108014	8.62476	8.71151	8.71795	8.56222	8.7084	8.76458	8.74654	8.67698	8.63347	8.60191	8.64507	8.60822	8.70108	8.66314	8.85807	8.59406	8.67021	8.58409	8.53013	8.54849	8.67431	8.65602	8.79039	8.6145	8.55338	8.66098	8.67503	8.67661	8.68913	8.67146
108015	1.98167	1.80197	1.75834	1.7822	1.69741	1.80854	1.79948	1.75057	1.77165	1.84687	1.62974	1.71212	2.02118	1.73402	1.84111	1.83549	1.86401	1.77045	1.99443	1.73208	1.69457	1.84103	1.65501	1.73643	1.87077	1.81545	1.74628	1.55478	1.67906	1.80079
108017	2.74443	2.59622	2.87497	2.62492	2.74497	2.55551	2.66155	2.72975	2.80297	2.98779	2.83651	2.77835	2.60913	3.05929	2.59593	2.91694	3.0525	2.94956	3.14964	2.93993	2.7388	2.57001	2.71118	2.8118	2.77615	2.39639	2.8212	2.53256	2.32947	2.64502
108022	1.60992	1.41782	1.65685	1.57261	1.79942	1.30859	1.59457	1.86195	1.57488	1.78678	2.04424	1.70447	1.63412	1.42709	1.72229	1.56536	1.73011	1.55258	1.72987	1.57458	1.40083	1.66735	1.40488	1.49192	2.08606	1.48891	1.4036	1.74889	1.65946	1.50046
108030	4.30806	4.44726	4.33939	4.39532	4.30031	4.41009	4.47402	4.55198	4.63144	4.54645	4.62138	4.72373	4.54455	4.59989	3.14837	2.83859	2.94217	3.29595	3.16378	3.34749	4.64974	4.69588	3.90028	4.56448	4.56491	3.03138	3.10488	2.60388	2.84488	2.99751
108037	8.44728	8.32358	7.71389	7.98797	7.45876	7.50853	7.29539	6.96163	6.97151	7.09991	7.80739	7.30863	7.57541	7.89907	7.07387	7.6815	7.66672	7.67342	7.95601	7.71673	7.70955	7.80899	6.89608	7.35498	7.35256	7.18332	7.12547	6.95279	7.04895	7.0811
108043	2.12684	2.10277	2.13893	2.24137	1.98138	2.07036	1.99166	2.12153	2.20761	2.11365	1.89764	2.05113	2.15916	1.97246	2.22814	2.02391	1.75088	1.99364	2.15712	2.24399	2.21945	1.92102	1.96899	2.14566	2.02087	2.0216	2.05664	1.93278	1.86535	1.61619
108052	1.46563	1.63147	1.46827	1.69998	1.59981	1.64135	1.47284	1.56402	1.75565	1.65606	1.67313	1.52656	1.58519	1.65575	1.84886	1.62939	1.59669	1.48761	1.72597	1.53989	1.71144	1.63622	1.61165	1.59003	1.70371	1.48653	1.56548	1.55563	1.52729	1.49357
108058	3.30441	3.45614	3.39276	3.31255	3.63841	3.54472	3.53243	3.49356	3.39537	3.33153	3.30343	3.52573	3.23339	3.37897	3.66597	4.06443	3.88484	3.86031	3.53884	3.59009	3.62517	3.56326	3.6764	3.47804	3.42952	3.81846	4.055	4.08734	4.12479	3.91246
108062	6.36602	6.33669	6.41891	6.2893	6.4914	6.31128	6.48177	6.49789	6.60868	6.4294	6.38908	6.45172	6.43176	6.31677	6.70724	6.54553	6.39295	6.42184	6.37967	6.33771	6.40663	6.35272	6.60763	6.43286	6.41386	6.31402	6.4289	6.77868	6.64047	6.56596
108067	6.6333	6.7395	6.93023	6.93792	6.93511	6.69158	6.71078	6.82794	6.98567	6.72168	6.63647	6.65511	6.93505	6.72931	7.11636	7.21122	7.181	6.90977	7.25808	6.93385	6.79616	6.91864	7.26449	6.93432	6.90846	6.96227	7.1021	7.31042	6.92522	7.00005
108068	2.10654	2.33066	2.3257	2.28204	2.17639	2.03906	2.03573	1.86702	2.2376	2.14972	2.10282	2.0285	2.1398	2.09536	2.06482	2.12084	2.17586	2.1409	2.51705	1.90163	2.04989	1.98057	1.92567	2.03401	2.19795	2.00224	1.97525	1.66279	2.03558	2.00759
108069	2.03375	2.02674	1.99259	1.9877	1.8834	2.05181	2.0171	1.86195	2.0829	2.09152	1.87166	2.02174	1.95569	1.93468	2.03138	2.02788	2.24188	2.03465	2.05627	1.90731	2.41789	2.04369	2.09946	2.2824	2.18549	2.00474	2.1317	2.064	2.18276	1.95569
108071	1.37908	1.42697	1.45981	1.56305	1.50795	1.4339	1.52082	1.49027	1.58751	1.4557	1.48702	1.40607	1.44789	1.41615	1.52209	1.59425	1.42256	1.35842	1.4832	1.47723	1.49029	1.47356	1.40811	1.30887	1.48163	1.44383	1.37698	1.51815	1.52817	1.44435
108073	2.04577	2.04899	2.12013	2.13896	2.09236	2.14854	2.0121	2.12339	2.15301	2.1847	2.03152	2.12013	2.31604	2.05721	2.31838	2.2627	1.80169	1.95421	2.0802	2.17858	2.37194	2.20213	2.07585	2.14722	2.02233	2.13498	2.21036	2.26024	1.93511	2.01118
108075	2.75492	2.95153	2.94155	2.76259	2.76662	2.84411	2.82752	2.53655	2.54889	2.52742	3.22609	3.2531	2.85156	3.44557	2.8242	2.70395	2.66948	2.79684	2.89133	2.39176	2.95856	2.78052	2.60269	2.81633	2.61499	3.275	3.0223	3.08176	2.76593	2.98626
108077	5.31707	5.52461	5.13828	5.27976	5.30832	5.17477	5.17961	5.08255	5.84619	5.5384	5.16337	5.21624	5.13907	5.23051	4.68122	5.20149	5.01832	5.3821	5.23595	5.37951	4.73866	4.85662	4.84659	5.17796	5.43439	5.01625	4.81953	4.26604	4.75934	5.26203
108078	4.21409	4.73291	5.01502	4.54332	5.05761	5.34709	4.858	5.21246	5.22113	5.82429	2.77263	4.11422	3.4508	3.76339	3.81985	4.86867	5.26956	5.17463	4.94915	5.45519	4.56143	5.12457	5.29493	5.46795	5.21744	3.24653	4.34355	5.51411	4.75108	4.55847
108079	7.24662	7.21136	7.25715	7.09611	7.00227	7.67291	7.58623	7.59656	7.38338	7.49635	7.51663	7.4026	7.42031	7.39421	7.31591	7.01818	6.92613	7.16264	6.79419	6.96505	7.78179	7.7432	7.7351	7.48112	7.5686	7.14144	6.95838	6.91056	7.063	6.93304
108083	6.63659	6.42795	6.52247	6.38979	6.51015	6.57219	6.62078	6.65429	6.44157	6.42257	6.39463	6.50677	6.54251	6.63515	6.29236	5.77247	6.14545	6.04705	5.89813	5.82946	6.60264	6.3678	6.30074	6.5049	6.30474	6.4847	6.61182	6.35455	6.3795	6.63825
108086	5.36615	5.43273	5.52102	5.11411	5.21694	5.24221	5.23731	5.33396	5.54948	5.39822	4.99847	5.28434	5.20567	4.95276	5.24295	5.30041	5.5643	5.433	5.31269	5.48973	4.78779	5.07874	5.20126	5.15979	5.16009	5.02595	4.91977	5.19867	5.15796	5.21858
108089	3.64712	3.66876	3.82743	3.79969	3.64689	3.79076	3.79041	3.52978	3.70029	4.20182	3.90201	3.87795	3.73405	3.89913	3.56328	3.52507	3.93011	3.73476	3.87738	4.03115	3.82174	3.75864	3.81015	3.81293	4.03207	3.82687	3.94827	3.84511	3.97474	4.04403
108096	1.75328	1.78901	1.82663	1.75932	1.78565	1.77172	2.01812	1.95231	2.12146	1.96579	1.87638	1.95381	2.2596	2.01559	1.95081	1.93468	2.02772	1.70596	1.96812	1.97035	2.17476	2.11408	2.09418	2.07185	2.1553	2.32032	2.04013	1.67562	2.17523	2.01092
108097	4.15153	4.31137	4.28341	4.11536	3.92575	4.26903	3.84886	4.11932	4.40283	4.36679	3.43125	3.57452	3.72603	3.79705	4.39289	4.71248	4.78938	4.68697	4.57728	4.8194	3.86425	4.20453	4.36785	4.04115	3.92695	3.44584	3.662	4.03536	4.01792	4.1046
108098	8.43199	8.63207	8.90187	8.77796	9.04097	8.47412	8.73573	8.73469	9.08652	8.80212	8.24852	8.69013	8.72256	8.56943	8.77089	8.78363	9.00769	9.15149	8.93694	9.11659	8.40924	8.61083	8.81078	8.53702	8.73898	8.2231	8.48887	8.96357	8.64002	8.74846
108099	4.58053	4.54596	4.33937	4.44714	4.49231	4.33734	4.40793	4.54118	4.2209	3.78985	4.62702	4.35984	4.30556	4.48697	4.5427	4.19375	3.87128	4.031	3.72348	3.30718	4.59327	4.48524	4.70881	4.09193	4.1597	4.64101	4.62506	4.52085	4.68983	4.76198
108100	3.29927	3.44469	3.29066	3.27392	3.15748	3.12673	3.12083	3.2273	3.13354	3.21543	3.01824	3.11391	3.19528	3.14857	3.03074	3.1445	3.38221	3.21328	3.13697	3.22511	3.00821	3.18811	3.1277	3.25211	3.41135	3.16431	3.19168	3.10463	3.13001	3.14086
108101	3.97218	4.50912	4.50906	4.2433	4.23792	4.1502	4.07366	3.95028	4.60396	4.50131	4.71078	4.7509	4.03561	5.00495	4.69531	4.21365	4.98744	5.0377	4.48133	4.91322	3.92322	4.37874	4.24296	4.39042	4.3318	4.53229	4.71127	3.92517	4.9789	4.42883
108105	1.7628	1.81577	1.72938	1.60019	1.73824	1.67975	1.59866	1.56023	1.65078	1.94594	1.53941	1.70068	1.62163	1.67156	1.8137	1.75063	1.95655	1.76981	2.17051	1.907	1.57579	1.62199	1.73677	1.57182	1.53149	1.54626	1.6973	1.74705	1.77203	1.6474
108112	7.06928	6.88882	6.84257	6.86263	7.04778	7.01415	7.12432	7.27438	7.09397	7.15689	7.09615	7.00383	6.99055	6.88263	7.0462	7.26937	7.19026	6.94228	7.24393	7.1429	7.00504	6.84171	6.9616	6.95426	7.02454	6.98074	7.05203	7.05407	7.07463	7.01685
108114	4.79505	4.53638	4.46548	5.43916	4.64724	5.35413	5.21087	5.38693	6.31046	6.64141	5.51334	5.57265	5.97331	5.59565	5.92153	5.24081	4.69881	5.54936	5.85906	5.78135	5.42544	4.55899	4.90853	5.9941	6.30039	5.52062	5.29176	5.76139	5.76159	6.13721
108115	2.3493	2.17274	2.10074	2.09559	2.19963	2.27972	2.21726	2.16694	2.2775	2.51438	2.2137	2.21614	2.0111	2.64536	2.27418	2.22822	2.1023	2.04793	2.30379	2.45763	2.21336	2.12899	2.04143	2.308	2.35037	2.11062	2.11439	2.27588	2.29793	2.4117
108116	4.40903	4.62847	4.43848	4.21543	4.53161	4.48678	4.57369	4.22985	4.83263	5.13831	4.07875	4.36444	4.03642	4.31716	4.4326	4.8425	5.18892	4.68975	5.14424	5.37388	4.31027	4.47138	4.56238	4.69875	4.70732	4.39088	4.31021	4.66318	4.61579	4.44061
108123	6.66595	6.7031	6.47133	6.58624	6.36136	6.57581	6.44311	6.64601	6.57957	6.78584	5.92655	6.16847	6.36581	6.1008	6.31626	7.44547	7.23732	6.93203	6.95454	7.07985	6.5356	6.83219	6.67238	6.66007	6.52404	6.32055	6.35877	6.57327	6.45386	6.34973
108124	6.48742	6.50027	6.71097	6.60721	6.78332	6.36403	6.59151	6.53934	6.32934	6.36863	6.43225	6.52429	6.51545	6.50879	6.622	7.28463	7.38481	7.18944	7.13201	7.2044	6.35599	6.26753	6.53273	6.46683	6.25222	6.62463	6.90835	6.96376	6.95115	6.82236
108138	5.22137	4.93605	5.07954	5.2031	4.93733	4.74164	4.98532	4.82309	4.82151	3.9909	5.39724	5.26417	5.00758	5.26903	5.29425	4.87056	4.75314	4.96573	5.00827	4.92392	5.2263	5.40279	5.13527	4.88785	4.78711	5.5121	5.51623	5.12093	5.58439	5.30075
108143	7.67984	8.11265	8.3259	8.14251	8.29887	8.13609	8.05181	8.36748	8.41396	8.52309	7.49695	7.97706	8.134	7.8207	8.21435	8.50309	8.70283	8.69742	8.62089	8.91247	7.87776	7.95206	8.40182	8.3765	8.33883	7.78332	8.08805	8.43375	8.18779	8.15544
108147	6.83885	6.78586	6.75558	6.96826	6.9443	6.83581	6.90727	7.09872	6.78733	6.90483	7.01962	6.89771	7.06061	7.15094	7.15837	6.9914	6.96761	6.73431	7.25446	6.8597	6.93458	6.88224	7.32258	7.19733	6.976	6.56867	7.00898	6.97891	6.88738	7.04273
108148	6.14386	6.24391	6.21277	5.97424	6.00912	6.21188	6.1377	6.42459	6.17125	6.57651	6.12166	6.17478	6.11179	6.05968	6.29613	6.6136	6.56901	6.34865	6.1355	6.25996	6.38024	6.24953	6.48772	6.47974	6.57734	6.04626	5.90326	6.22311	6.13192	6.08467
108150	5.18833	5.26796	5.34084	5.2423	5.2056	5.13622	5.23782	5.18332	5.2776	4.68485	5.93333	5.78288	5.56608	5.7364	5.75957	5.29344	5.29708	5.35792	5.06017	5.12509	5.28551	5.3336	5.39443	5.13723	4.9351	5.7398	5.7714	5.57105	5.82648	5.76428
108151	1.44315	1.55243	1.61778	1.69555	1.52433	1.66465	1.73135	1.72467	1.61543	1.57409	1.72502	1.71976	1.71308	1.72506	1.77099	1.70882	1.47689	1.56433	1.58973	1.49092	1.64137	1.59966	1.71407	1.54146	1.64544	1.53261	1.54206	1.54066	1.78447	1.79181
108153	4.13022	4.52243	4.23752	3.83243	4.09184	3.59742	3.72156	3.24002	3.15494	3.36474	3.76845	3.87312	3.52851	3.93936	3.72899	3.85894	4.19564	4.18398	3.78459	4.03483	3.17516	3.29216	3.28185	3.26422	2.70388	4.02515	4.16911	3.43853	3.60198	3.66143
108155	6.33229	6.27886	6.15746	6.24351	6.15894	6.10029	6.11825	6.18319	5.76932	6.07734	6.18544	6.22228	6.21618	6.23605	6.3034	6.16232	6.12496	5.79865	6.07303	5.84238	6.18165	6.28333	6.16671	6.0938	6.04249	6.3435	6.25767	6.10569	6.21976	6.49012
108156	7.54072	7.34542	7.1177	7.31727	7.18185	7.21051	7.23051	7.16589	6.92227	6.76537	7.86091	7.41482	7.39258	7.55255	7.07605	6.65906	6.28759	6.60238	6.62725	6.56529	7.46753	7.41913	7.22166	7.25811	7.18304	7.56394	7.46099	6.92377	7.21021	7.34993
108159	6.41512	6.59962	6.4079	6.41726	6.72509	6.28412	6.41308	6.39451	6.25567	6.04144	6.11199	6.19997	6.25178	6.26661	6.73956	6.3982	6.44496	6.19235	6.22157	6.45253	6.35795	6.28879	6.39437	6.35905	6.22979	6.52705	6.53377	6.40502	6.32059	6.53236
108160	9.03673	9.09234	9.06967	9.06146	9.07136	8.95844	8.8713	9.11984	8.79812	8.99056	8.64611	8.97526	8.93651	9.02947	9.0777	9.40666	9.28052	9.22717	9.25825	9.29679	8.89448	9.01932	9.06236	9.03315	8.99004	9.11669	9.30654	9.35869	9.41192	9.23127
108161	2.01447	2.10403	1.92842	2.00198	2.0696	2.12046	2.5758	2.23983	2.07924	2.37779	2.45087	1.96147	2.34465	1.84434	2.00342	2.06202	2.22101	1.96259	2.08243	2.07195	2.11597	2.10375	2.06365	2.45325	2.91609	1.89415	1.99169	2.03605	1.98433	1.8758
108176	7.80221	8.08907	8.08107	7.90794	7.93549	7.60884	7.71046	7.86365	8.35729	8.23612	7.19859	7.84435	7.88889	7.80837	7.81857	8.38973	8.04361	8.06538	8.19861	8.14921	7.67875	7.97176	8.10774	8.27489	8.19303	7.52611	7.44477	7.78862	7.72971	7.48358
108645	7.37541	7.41964	7.65544	7.50121	7.52612	7.40935	7.62935	7.73969	7.69122	7.61101	7.35999	7.35715	7.40251	7.35858	7.78591	7.73926	7.50405	7.713	7.3921	7.46689	7.41835	7.63033	7.75573	7.44088	7.51135	7.43702	7.55449	7.83954	7.78093	7.86551
108652	6.95184	7.01006	6.94697	6.9097	6.79509	6.74465	6.76663	6.7566	6.93292	6.93749	6.90197	6.87907	6.78103	6.82924	6.97482	7.22403	7.2187	7.07743	7.03353	7.12671	6.71029	6.92272	6.67771	6.8026	6.71376	6.99769	6.96618	6.8116	7.04663	6.95144
108653	1.67259	1.50404	1.65784	1.60626	1.58643	1.66985	1.70169	1.66872	1.69106	1.76252	1.5851	1.58595	1.67255	1.68416	1.62553	1.80564	1.68106	1.86494	1.66656	1.74284	1.7154	1.60907	1.60531	1.6954	1.79688	1.67745	1.64575	1.7971	1.7909	1.58523
108654	5.79093	5.76402	5.73475	5.75906	5.74106	5.81053	5.93584	5.87299	5.92253	5.82231	5.85464	5.67685	5.64763	5.50976	5.72601	5.76704	5.76909	5.71926	5.68735	5.77746	5.94278	6.00178	5.78503	5.91053	5.87162	5.83585	5.59545	5.52888	5.58063	5.62507
108655	6.43657	6.72014	7.12193	6.51173	6.38124	6.66783	6.67786	6.8455	6.55546	6.62371	6.5658	6.50721	6.64669	6.54445	7.12796	6.24567	6.42166	6.25002	5.57622	5.72806	6.59543	6.60128	6.78921	6.45407	6.54473	6.29787	6.1967	6.59073	6.37509	6.44543
108657	7.43372	7.38365	7.42985	7.05631	7.31184	7.21797	7.37282	7.38726	6.97165	7.05658	7.50593	7.41438	7.3502	7.44627	7.43562	7.42362	7.22453	7.09192	6.90361	7.00961	7.47279	7.13052	7.19533	7.09939	7.13509	7.74581	7.68037	7.47556	7.49944	7.67741
108660	7.89219	7.85595	7.83008	7.96058	7.82527	7.6761	7.72922	7.68234	7.37089	7.35731	7.88969	7.80894	7.78324	7.93707	7.966	7.73233	7.55983	7.55885	7.50111	7.33923	7.75889	7.59618	7.61854	7.47951	7.33579	8.03376	8.0095	7.70515	7.85548	7.98212
108664	8.55524	8.56898	8.58784	8.38446	8.58935	8.60976	8.61346	8.79053	8.71863	8.6871	8.46033	8.52498	8.49599	8.50073	8.83799	9.39673	9.2696	9.01122	8.95576	9.07968	8.66148	8.80423	8.86628	8.77944	8.80029	9.03263	9.13851	9.23764	9.33627	9.06065
108670	3.54192	3.55081	3.67858	3.37449	3.63226	3.43962	3.7053	3.50836	3.87177	4.31098	3.44487	3.62032	3.52863	3.71659	3.29949	3.15443	3.54779	3.44994	3.63863	3.61997	3.47889	3.59525	3.26698	3.71985	3.93334	3.37696	3.49479	3.28713	3.85686	3.60704
108672	2.35476	2.17128	2.01839	2.18483	2.19671	2.21655	2.18977	2.4712	2.46979	2.37566	2.30925	2.14556	2.34748	2.18963	2.38444	2.13354	2.30551	2.24708	2.07706	2.28835	2.0556	2.29388	2.24739	2.21556	2.48323	2.21338	2.27176	2.2194	2.52984	1.96735
108673	6.39515	6.84749	7.13049	7.02653	7.28458	6.83939	6.93787	7.03039	7.60064	7.19271	6.39942	6.55738	6.78125	6.50555	7.1244	7.19143	7.58331	7.57355	7.43948	7.76884	6.50983	6.90138	7.49531	7.21163	7.35045	6.24246	6.64392	7.34044	6.93549	6.96857
108679	7.74409	7.78543	8.01562	7.9527	7.88745	7.82334	7.90907	8.00249	8.06147	8.05224	7.48331	7.62181	7.7189	7.61908	7.92118	8.30096	8.29779	8.21315	8.35836	8.34679	7.54574	7.78006	7.8466	7.94734	7.96923	7.58755	7.80532	8.12627	7.83992	7.92985
108682	8.94852	8.84768	8.95753	8.70437	8.8394	8.93591	8.95289	8.66303	8.33504	7.89488	9.3447	9.16441	9.1644	9.04843	8.6369	7.81978	7.58928	7.80343	7.62595	7.59282	9.34477	8.79849	8.26762	8.26404	8.2846	8.74575	8.48592	7.62147	8.11639	8.10685
108686	4.22759	4.35893	4.46952	4.19418	4.36227	4.41531	4.14339	4.19414	4.60791	4.41416	3.86913	4.39449	4.22529	4.42971	4.64985	4.98638	4.78862	4.74037	4.82212	4.23539	3.97187	4.15208	4.58091	4.22455	4.08122	4.1137	4.69268	5.01033	4.92175	4.5822
108687	7.31232	7.24547	7.02096	7.14008	6.98833	6.53462	6.73018	6.41862	6.13608	6.05796	7.43797	6.72617	6.82296	7.07878	7.08638	8.53929	8.33572	8.39308	8.50121	8.09536	6.756	6.63887	6.2796	6.64941	6.32133	7.62471	7.34123	7.08834	7.31054	7.58599
108689	4.10395	4.18647	4.17055	4.32968	4.26103	3.69776	3.84424	4.10167	4.00023	3.63748	4.43683	3.98261	3.90238	4.06091	4.2255	4.1065	4.12746	4.00085	4.47153	3.89606	3.99888	3.53837	3.79397	3.7625	3.68845	4.18079	4.12311	4.2427	4.24669	4.21693
108699	1.80883	1.67633	1.79379	1.56424	1.73789	1.62575	1.73956	1.71306	1.73743	1.66936	1.78864	1.86179	1.58335	1.76837	1.89694	1.62671	1.56076	1.81661	1.71826	1.61658	1.8953	1.77474	1.83106	1.71786	1.95255	1.89904	1.80771	1.63327	1.87397	1.82713
108705	9.48056	9.41424	9.34326	9.45528	9.39866	9.78051	9.77277	9.66098	9.21376	9.34476	9.92219	9.69938	9.68109	9.76207	9.75441	9.34151	9.38609	9.25854	9.24757	9.08308	9.77695	9.63156	9.58942	9.60693	9.51675	9.9906	10.0316	9.89019	9.92247	10.0404
108707	6.30633	6.26231	6.31394	6.45898	6.42163	6.38446	6.38825	6.42609	6.55177	6.57465	6.19137	6.35	6.51727	6.40001	6.41101	6.48207	6.69336	6.61599	6.73467	6.673	6.11074	6.28421	6.47375	6.58992	6.65968	6.21503	6.34465	6.61208	6.22375	6.40119
108723	1.80417	2.00942	1.93094	1.84006	1.93329	2.03053	1.84443	1.62956	2.03394	2.16419	2.0793	1.82938	1.92312	2.11524	2.13179	2.08109	2.09883	1.72191	1.83918	1.86497	1.88306	1.84588	1.83751	1.84916	2.03104	2.07902	1.61042	1.87069	1.9061	1.57436
108735	5.96747	5.95341	5.86957	6.06694	5.87031	5.83548	5.81772	5.84026	5.72621	5.64144	5.98948	5.86273	5.89091	5.95555	6.08678	6.22768	6.01585	5.99895	6.11352	5.95321	5.92499	5.75503	5.80998	5.73062	5.65249	6.13356	6.10299	5.89727	6.05085	6.02667
108755	5.80756	5.51856	5.71759	5.86714	5.79297	5.42528	5.56764	5.39859	5.4574	5.27191	5.69407	5.7726	5.65998	5.72756	6.04752	5.69992	5.66876	5.6761	5.70374	5.37213	5.80953	5.59145	5.77421	5.26605	5.55328	6.02912	5.9126	5.84111	5.9563	6.12478
108760	2.67726	3.02943	2.97501	3.1316	2.73207	2.47364	2.82467	2.74805	2.70482	2.89723	2.99377	2.99079	3.0107	2.96194	3.00553	3.00662	2.66717	2.90502	2.93129	3.3414	3.09932	2.69103	2.8348	2.62689	2.84957	2.49778	2.78038	2.61953	2.67339	2.95711
108767	8.67278	8.87238	8.45566	8.85819	8.87516	8.74282	8.73728	8.81838	9.23126	9.10942	8.15728	8.32981	8.58255	8.51727	8.45596	8.71119	8.97992	9.24878	9.14332	9.29106	8.7179	9.07284	8.80985	9.05355	9.04535	8.23124	8.1755	8.53444	8.41084	8.33541
108797	2.50775	2.89692	2.64744	2.8279	2.551	2.98905	2.68539	2.305	3.14561	3.49441	2.69376	2.41628	2.38349	2.55517	3.1065	3.1258	3.27421	2.94875	3.11208	3.16199	2.45919	2.8871	3.04186	2.93326	3.51079	2.28732	2.62097	3.07886	3.1738	2.76135
108800	3.9081	4.00436	4.22123	4.43036	4.29365	4.03835	4.06546	4.8378	4.9846	4.79715	3.55849	3.81425	3.86132	3.78931	4.58404	4.18517	4.41744	4.54179	4.14526	4.49852	3.86724	4.04862	4.3856	4.62176	4.43487	3.6693	4.00715	4.26335	3.88783	4.04978
108811	6.57223	6.53406	6.32477	6.48813	6.09616	6.13323	6.08662	5.53372	5.87189	5.42384	6.98295	6.77478	6.25917	6.59092	6.46679	6.36716	6.06179	5.98772	6.06128	5.91624	6.37329	6.27069	5.63014	5.59344	5.44017	7.48538	7.15326	6.37053	6.87308	6.64833
108812	2.35814	3.03167	2.59345	2.72929	3.24598	2.27994	2.24495	2.02007	2.18408	2.18329	1.96095	2.4694	1.90037	1.75632	2.26024	2.56525	2.67241	2.96373	2.64986	2.67715	2.23557	2.1428	1.87869	2.00713	2.24234	2.05153	2.40848	2.14662	2.47691	1.88068
108829	8.68831	8.92412	8.77792	8.99899	9.10904	9.03631	9.06546	9.399	9.66508	9.73095	8.31375	8.66909	8.90012	8.70816	9.11368	8.93949	9.06151	9.29153	9.08012	9.17988	8.77132	9.14608	9.293	9.4085	9.50764	8.24563	8.53944	9.1238	8.88341	8.88836
108832	2.21759	2.18824	2.09069	2.10928	2.09247	1.84606	1.92835	1.95029	1.78013	1.89119	2.10627	1.97153	1.90474	1.8721	2.18843	2.07704	1.86592	2.23949	2.13461	2.30825	1.94901	1.89173	2.04904	2.43075	2.08581	1.81442	1.67146	1.80586	1.67828	2.03971
108837	6.01913	5.83564	5.70011	5.76037	5.78631	6.17749	6.07629	5.94718	5.84807	5.64237	6.3862	6.0153	5.88314	5.97363	5.94899	6.03036	5.75744	5.7741	5.76616	5.65745	6.18255	6.08758	5.74805	5.93079	5.79824	5.86964	5.61753	5.4959	5.62473	5.58286
108841	5.45104	5.66498	5.64528	5.6116	5.87519	5.77472	5.75799	5.63567	6.17999	5.85311	5.10177	5.37668	5.52335	5.37989	5.43344	6.0179	5.97157	6.29657	5.98658	6.1585	5.10254	5.62674	5.83445	5.90155	5.97158	5.21116	5.56253	5.95732	5.77926	5.74404
108853	5.48231	5.39393	5.53592	5.66757	5.70693	5.8616	5.60715	6.00474	5.91789	5.76916	5.65444	5.66712	5.69388	5.77516	5.99258	5.49215	5.65976	5.89927	5.66624	5.80716	5.64072	5.86793	5.97491	5.89733	5.55591	5.27981	5.43187	5.90838	5.99146	5.68281
108857	5.31703	5.53893	5.67886	5.35001	5.43544	5.88586	5.77111	5.95696	5.92158	6.19548	5.62524	5.77271	5.7188	5.76268	5.8358	5.9097	6.05325	5.97357	5.57222	6.04101	5.79338	6.02746	6.00942	5.91105	6.06756	5.61987	5.59945	5.99752	5.75875	5.56744
108888	8.06633	8.13075	8.08012	7.97726	8.10645	8.1235	8.12356	8.2994	8.43093	8.28415	7.90391	7.86385	7.95282	7.83128	7.99365	8.72184	8.62841	8.54213	8.43834	8.6106	8.19231	8.40413	8.43995	8.24736	8.3372	7.91626	7.87577	8.04395	7.98629	7.92404
108897	2.68174	2.76814	2.59028	2.869	2.56937	2.38907	2.56813	2.4913	2.51003	2.45734	2.55632	2.33813	2.68441	2.52919	2.70132	2.66925	2.63257	2.63468	2.79749	2.89933	2.49945	2.4952	2.4183	2.55721	2.64852	2.71461	2.63982	2.60035	2.46883	2.52326
108899	3.14415	3.52554	2.97537	3.28812	3.36969	2.65412	3.13671	3.12203	3.44345	2.88365	2.45293	2.90924	2.71817	2.60358	3.08286	3.1753	3.24298	3.29339	3.16225	3.2304	3.09555	3.1056	2.86733	3.38692	3.28482	3.11271	3.29338	3.1753	3.23151	3.0426
108900	3.64921	3.82344	3.98047	3.91497	4.19465	3.64781	3.65204	4.38252	4.6098	4.43648	3.83812	3.16827	3.72701	3.45232	3.71272	3.96774	3.86498	4.50159	4.09144	4.11106	3.49468	4.18317	4.18439	4.34124	4.08073	3.78358	3.71036	3.99582	4.41931	3.74916
108902	5.55969	5.31068	5.64061	5.43531	5.30115	4.99723	5.01856	4.97111	4.49525	4.29017	5.84867	5.49576	5.26906	5.60104	5.63142	4.91184	4.54629	4.65896	4.61212	4.11349	5.2931	5.29479	4.90234	4.91971	4.87744	6.0488	5.91811	5.50189	5.66604	5.77467
108903	6.85662	6.77055	6.59943	6.61573	6.54148	6.58991	6.79351	6.45701	5.94164	6.10311	7.402	7.07631	6.90963	6.97236	6.79569	6.7272	6.42293	6.02895	6.34762	6.12864	6.78292	6.43879	6.30266	6.32148	6.08144	7.51592	7.22952	6.5779	6.91289	7.01216
108907	2.33911	2.34329	2.22803	2.00995	1.97078	1.99547	2.05999	2.14906	1.87808	1.91295	2.50699	2.34751	2.06966	2.49019	2.45532	2.16547	2.0533	1.64903	1.77359	1.98953	2.42998	1.74661	1.9473	2.10966	1.81637	2.56904	1.97963	1.8406	2.2396	2.45837
108911	6.59695	6.94532	6.98789	6.83019	6.90099	6.87223	6.82675	6.90868	7.03587	6.8836	6.3748	6.43928	6.96932	6.63284	7.15582	7.6254	7.64194	7.58095	7.64517	7.6936	6.31335	6.37536	6.92032	7.00331	6.76243	6.37935	6.59406	7.3894	6.90014	7.00916
108912	2.05888	1.91932	2.04045	2.21437	1.90983	2.17616	2.28431	2.36775	2.15072	2.3597	2.53489	1.89842	2.0564	2.21233	2.27805	2.05201	2.27179	2.04764	2.34091	2.38675	2.04264	2.12828	2.16293	2.20994	2.24052	2.07256	2.16227	2.01392	2.39299	1.95671
108927	4.88749	4.91135	4.29659	4.8218	4.59786	4.70704	4.61706	4.36168	4.36893	5.05322	5.65024	5.70954	5.17369	5.58494	5.04178	3.44674	3.4228	2.99759	4.74363	3.64834	5.08064	4.58135	3.62693	4.78504	4.54753	5.71788	5.3715	4.88782	5.35415	4.59848
108937	5.68113	5.66949	5.55869	5.6817	5.81539	6.01354	5.89949	6.11734	6.15947	5.86539	6.0552	5.97297	6.1047	6.01619	5.72591	4.91831	5.20932	5.5251	5.52671	5.51286	5.65393	5.67224	6.01764	5.98968	6.06857	5.32543	5.7354	5.31415	5.5394	5.44894
108943	5.51903	5.73929	5.77306	5.51158	5.84291	6.08728	5.97732	6.1469	6.30554	6.49298	5.4053	5.70588	5.89644	5.44355	6.28084	6.5125	6.69929	6.36124	6.40428	6.49508	5.74039	5.77572	6.02769	6.19973	6.10024	5.79186	5.98178	6.24667	6.06645	6.02274
108946	7.55457	7.72254	7.84145	7.82591	7.63431	8.01279	7.84617	7.93328	7.84665	7.93763	7.46447	7.52903	7.57575	7.83037	7.69437	8.26917	8.25461	8.20336	8.05524	8.21178	7.72078	7.80554	7.92013	8.06797	7.81052	7.62851	7.80405	8.00406	7.82991	7.8359
108954	5.51071	5.50932	5.57719	5.5427	5.55198	5.53081	5.52251	5.61651	5.85887	5.68408	5.15512	5.23907	5.46849	5.40226	5.31562	5.73437	5.75257	5.90284	5.69925	5.99592	5.30758	5.63551	5.63338	5.5863	5.59906	5.09103	5.16986	5.61109	5.35976	5.43453
108958	5.52054	5.22086	5.21812	5.2061	4.97354	4.97481	4.95133	4.93775	4.62971	4.7033	5.39582	5.06874	5.09971	4.98416	4.92761	5.09548	4.68926	4.69115	4.8267	4.65585	5.30633	4.96259	4.75788	4.94367	4.70646	5.11844	4.73867	4.73189	4.78485	4.96712
108960	7.8243	7.54253	7.42757	7.57705	7.69952	7.10269	7.06701	7.36383	7.16672	7.75115	6.69368	6.88006	7.1877	6.86743	7.04446	7.55289	7.70071	7.81977	7.85032	7.70738	7.00627	7.26155	6.91758	7.48745	7.41063	6.96837	6.91328	7.41405	6.93975	7.20229
108961	2.01963	2.14907	2.2484	2.09789	2.23174	2.17856	2.47584	2.2129	2.10532	1.98165	2.89644	2.05346	2.28441	2.19471	2.18189	1.92965	2.05176	2.0701	2.14614	2.14425	2.35446	2.43684	2.01084	2.2422	2.30049	2.25905	2.06917	2.04719	2.1714	2.03161
108989	7.89914	7.96164	8.06199	7.88792	7.95933	8.32003	8.07611	8.156	8.05758	7.99747	8.12707	8.18264	8.09221	8.20328	7.98313	7.91056	8.12875	8.03378	7.74583	7.95023	8.1044	8.4438	8.3124	8.06362	8.13654	8.05035	8.08165	8.129	8.10549	7.89028
108995	2.03248	2.33578	2.38324	2.24372	2.19124	2.02213	1.98704	2.47359	2.34466	2.56567	2.23451	1.93597	2.20506	2.26343	2.42787	2.07093	2.18363	2.44649	2.15688	2.13876	2.05258	2.15716	2.21915	2.51337	2.24234	2.31602	2.19883	2.37528	2.09472	1.99881
109006	4.61791	4.39938	4.19427	4.42859	4.37849	3.94733	4.16715	3.85739	3.69096	3.46383	4.37686	4.22161	4.21062	4.08474	3.96591	4.36637	3.98054	3.99323	4.36649	4.1053	4.25853	4.12856	3.85738	3.87518	3.92557	4.45689	4.4743	3.80634	4.04697	4.37918
109019	7.44192	7.67134	7.68696	7.64793	7.7886	7.86563	7.69073	7.80328	7.96743	7.63083	7.31338	7.2875	7.40535	7.40064	8.38758	8.08488	8.18043	7.94811	7.92693	7.80875	7.5011	7.96328	8.23928	7.85557	7.83361	7.76041	8.16759	8.77672	8.40563	8.51645
109042	2.68686	2.39374	2.02672	2.34504	2.07955	2.09913	1.82142	2.0784	1.85912	1.99375	1.67072	1.85941	1.60649	1.97267	1.78875	2.73536	2.19197	2.03619	2.94243	2.28379	1.75663	2.08162	1.88516	1.99763	1.89422	2.10296	1.85421	2.26468	1.90503	2.06476
109050	2.42032	2.23194	2.27089	2.32745	2.40787	2.17181	2.25095	2.30261	2.15826	2.26235	2.6025	2.45705	2.33266	2.33734	2.36157	2.18664	1.9477	2.00001	2.07901	2.06384	2.11476	2.25626	2.29654	2.00744	2.36582	2.1172	2.51926	2.10241	2.17551	2.5109
109052	2.00436	1.90386	2.0776	2.17794	1.91135	2.10714	2.02343	1.94487	1.89983	1.85268	2.29909	2.10647	2.22245	2.24016	1.93271	2.08758	1.95437	2.15374	2.01262	2.08508	1.74021	1.92409	2.15265	2.08707	2.24234	2.38966	2.16384	2.0855	2.2396	1.85663
109054	8.10751	8.29355	8.31952	8.39419	8.26858	8.38022	8.30848	8.38786	8.78132	8.66094	7.70514	8.05089	8.17046	8.01464	8.2626	8.6768	8.77626	8.70641	8.6457	8.81717	8.15311	8.34486	8.55924	8.67278	8.70699	8.03452	8.08417	8.45638	8.30203	8.13589
109065	4.60072	4.20002	4.65577	4.47065	4.47002	4.2278	3.90923	4.11804	3.97367	4.3282	3.76117	4.20231	3.93201	3.7806	4.29364	4.65689	4.81049	4.28209	4.50262	4.70163	3.68836	4.21506	4.69718	4.22388	3.88299	3.78688	3.42346	3.88218	3.76353	3.89068
109075	6.69155	6.70585	6.81744	6.9537	6.89013	6.708	6.78061	6.8712	6.76342	6.55572	6.62708	6.68755	6.82227	6.59636	6.82188	6.9054	6.89516	7.02341	7.01945	6.86572	6.61612	6.54299	6.87414	6.77854	6.62586	6.57365	6.7392	6.65353	6.5083	6.85577
109077	4.09332	3.80211	4.11438	3.76502	3.89644	3.89109	4.1522	4.08328	3.95183	3.91894	3.89609	3.95638	3.66887	3.83765	3.96144	4.05988	4.28544	4.03653	4.02839	3.9376	3.85565	3.8682	4.04019	3.95591	3.98512	3.76274	3.79796	3.91044	3.79101	3.96968
109079	5.9869	6.04956	6.06342	6.03841	6.19841	6.0256	6.27074	6.25249	6.23399	6.02533	5.86642	5.96732	5.92634	5.82368	6.20333	6.10468	6.29712	6.13382	6.23923	6.26202	6.02923	5.94966	6.22456	6.11955	6.00454	5.90309	5.94562	6.18932	5.91601	6.1764
109082	3.53931	3.62291	3.31782	3.57291	3.69262	2.82252	3.34172	2.73635	3.36239	3.44338	3.61915	3.26613	3.81249	3.64866	3.21342	3.30404	3.6875	3.21462	3.5638	3.85178	3.24832	3.00913	3.18103	3.43304	3.4492	3.50981	4.06314	3.20612	3.75742	3.50155
109093	6.66307	6.43046	6.34612	6.62316	6.35813	6.28532	6.14208	6.11871	6.04251	6.02098	6.48733	6.45874	6.46169	6.52376	6.51695	6.11385	6.03237	5.73481	6.1619	5.7468	6.63835	6.30281	6.25233	6.0714	6.08686	6.79329	6.77791	6.33625	6.53329	6.9991
109095	4.06103	4.4238	4.15142	4.28247	4.57827	4.46083	4.37296	4.36285	4.56563	4.67511	4.01602	3.6703	4.00022	3.79291	4.54462	5.03283	5.0948	4.78574	5.00435	5.0509	3.66045	4.43232	4.57324	4.62303	4.43717	3.78551	4.23319	4.94437	4.20418	4.40267
109108	8.03617	8.01815	7.81863	8.0477	7.85738	8.03663	8.24787	7.83908	8.04593	7.89095	8.19534	8.1207	8.11819	7.85087	7.6445	8.08938	7.91727	8.01907	7.91632	8.03279	8.17326	8.21494	7.99848	7.97844	8.06111	8.32345	8.19629	7.8457	7.92878	7.97836
109113	5.96719	6.06094	6.263	6.1303	6.41985	6.27511	6.20695	6.21875	6.45017	6.48799	5.70683	5.99905	5.99131	5.97736	6.44243	6.57913	6.60587	6.67898	6.57553	6.69213	5.82832	5.98255	6.45619	6.41502	6.28672	5.99703	5.98486	6.48244	6.32724	6.28186
109115	4.73014	4.77027	4.27776	4.48376	4.36597	4.30066	4.25089	4.23931	3.95847	3.65794	4.4227	4.20704	4.24314	4.47616	4.77303	4.5866	4.42329	4.36535	4.51927	4.36962	4.48764	4.19823	4.26967	4.22948	3.88855	4.86727	5.00846	4.17199	4.45721	4.45627
109129	9.02225	8.93977	8.92953	8.93161	8.94937	9.07708	9.08988	8.87545	9.07105	8.9902	8.75514	8.96646	8.85926	8.74597	8.66977	9.04483	8.97354	8.88334	9.07669	8.97579	9.06884	9.01968	8.84261	8.99159	9.02838	8.77028	8.87923	8.75986	8.85122	8.66419
109135	4.25422	4.40805	4.9313	4.41442	4.07204	5.62136	5.11084	5.37028	4.86715	5.68551	5.60834	6.21684	5.91511	5.64478	5.52388	4.26439	4.57131	4.35082	4.18165	4.34133	6.18183	5.92902	5.87521	5.29775	5.55095	4.79363	4.2273	4.50268	4.59177	3.67695
109136	6.02153	6.2143	6.0691	6.11907	6.33473	5.63787	6.00661	6.00753	5.95856	5.98039	5.87668	5.9471	5.94259	5.90584	5.79601	6.05663	6.08501	6.15346	6.30818	6.33571	6.12514	6.10176	5.97933	5.75817	6.1178	5.73999	6.13752	5.6665	5.81253	6.16123
109145	6.62311	6.64546	6.72161	6.87353	6.77379	6.33888	6.58783	6.57489	6.34099	6.327	6.82813	6.87642	6.74987	6.70358	6.94008	6.30849	6.29832	6.2551	6.37347	6.45714	6.56526	6.34296	6.55434	6.35747	6.18119	7.02339	6.89534	6.69719	6.85523	7.0879
109151	6.09909	5.94725	6.02852	5.80395	5.8015	6.01482	5.82853	6.07313	6.18779	6.20868	6.03759	5.95529	5.93881	5.96733	5.97711	6.36694	6.04615	6.01848	5.98778	5.87885	6.10168	6.1967	6.04692	6.13045	6.03579	5.92783	5.95259	5.86568	6.11236	5.95355
109154	5.69502	5.44441	5.62714	5.3544	5.28117	5.23114	5.18689	5.27274	4.89619	4.64193	5.89947	5.52739	5.4676	5.44066	5.72674	6.30349	6.10016	6.08731	5.8191	5.91428	5.66227	5.23179	5.10035	5.18385	4.79184	5.93919	5.53382	5.13458	5.36392	5.51175
109161	7.9318	8.13152	8.24213	8.06597	8.19506	8.27773	8.04072	8.15093	8.46163	8.26569	7.95229	7.88502	7.94734	7.8763	8.34082	8.24857	8.24828	8.54436	8.39851	8.29502	7.93093	8.0806	8.35771	8.31512	8.20901	8.11257	8.14681	8.43904	8.41576	8.25736
109168	4.99519	4.81985	4.72759	4.7459	4.88284	4.94256	5.01803	4.81726	4.72335	4.49083	5.41163	4.87116	4.92328	5.07402	4.79895	4.43193	4.08519	4.43597	4.12604	4.17967	5.10205	4.87352	4.70937	4.59232	4.50491	5.22242	5.06995	4.66205	4.91099	5.05249
109169	6.43519	6.32812	6.50761	6.46335	6.49564	6.41317	6.22301	6.20286	6.22758	6.22604	6.57096	6.30515	6.1724	6.32524	6.26915	6.09944	5.5788	6.10418	5.76983	5.75649	6.39048	6.45134	6.14726	6.04225	6.29097	6.36085	5.94006	5.8428	6.13345	6.14918
109181	2.67666	2.54714	2.57841	2.64967	2.7311	2.82214	2.90853	3.14889	2.77646	3.32684	3.00938	3.08466	2.88715	2.69127	2.81053	2.92107	2.7556	2.66403	2.7868	2.70972	2.99889	3.09689	2.89943	3.26101	3.14092	2.62369	2.60273	2.4324	2.61832	2.68977
109198	1.54266	1.4291	1.59461	1.383	1.57023	1.53521	1.35143	1.4406	1.71744	1.54605	1.56523	1.40464	1.51022	1.43042	1.46717	1.85032	1.653	1.60163	1.57115	1.51242	1.55081	1.73399	1.51211	1.41533	1.56969	1.57329	1.80676	1.81783	1.47119	1.56712
109202	1.86229	1.75047	1.72163	1.92607	1.87389	1.78983	1.78124	2.00013	1.77849	1.43185	1.741	2.05519	1.89762	2.03883	2.04972	1.66422	1.59454	1.76931	1.64942	1.66481	2.06426	1.56453	1.83722	1.68607	1.98968	1.89764	2.11554	1.95549	1.75153	1.90814
109205	2.21748	2.41142	2.12346	2.37179	2.25369	2.1859	2.48213	2.33482	2.181	2.16096	2.26686	2.09118	2.35844	2.36212	2.37436	2.01318	2.73686	1.9434	2.30606	2.51181	2.54039	2.25834	2.13539	2.25208	2.17612	2.22041	2.2426	2.37071	2.2396	2.24365
109212	1.58454	1.41615	1.37607	1.66093	1.20659	1.50023	1.15481	1.43384	1.80636	1.30002	1.3494	1.65116	1.33554	1.43483	1.64142	1.15561	1.39898	1.62629	1.23443	1.42122	1.36454	1.22995	1.66431	1.3639	1.15467	1.65303	1.66444	1.31633	1.27342	1.36448
109218	2.21042	2.02291	2.08413	2.11071	2.12585	1.89069	1.84234	2.20916	1.82474	2.0353	1.93585	1.96551	2.09322	2.17486	1.99331	2.03308	1.85293	1.86089	1.89803	2.01791	1.92297	2.06009	2.00824	1.70181	1.68985	1.99973	2.18668	2.03	1.98135	2.02663
109222	8.66693	8.01431	8.32721	8.61781	8.40665	8.52588	8.27814	8.48037	8.02799	7.95095	8.97397	8.57559	8.86769	8.65302	8.45995	7.74203	6.98669	7.80644	8.05501	7.82448	9.26767	8.99352	8.29979	8.66083	8.58716	9.01949	8.78267	8.62596	8.76784	9.0243
109225	3.819	4.38825	4.87678	4.26313	4.43537	4.05412	4.03716	3.66088	4.70721	5.21878	4.6316	5.9038	3.90464	5.28803	5.33239	4.02046	4.53606	5.49934	5.05929	4.54115	4.48186	4.17577	4.30273	4.42882	4.45063	4.14909	5.7572	4.4928	5.40024	5.24343
109226	1.64931	1.79317	1.76695	1.90927	1.70186	1.78386	1.88161	2.14711	1.89114	2.20901	2.03508	1.61596	2.02966	1.61655	2.02145	1.89002	1.71055	1.94821	1.60068	1.91654	1.75337	1.82535	1.92101	1.8376	2.23113	1.93556	1.8201	2.00466	1.67863	1.90136
109229	5.68208	5.72368	6.19591	6.04719	6.17624	6.16582	6.19705	6.18731	6.19726	5.98937	5.77701	5.9767	6.02083	5.88352	6.57758	6.32185	6.43173	6.32629	6.24756	6.21594	5.88918	5.96198	6.25165	6.04186	5.92228	6.04832	6.17384	6.73474	6.43596	6.48253
109232	5.32159	5.30257	4.86337	5.43623	5.03183	5.00584	5.17473	4.93243	4.77325	4.04783	5.61556	5.22164	5.11609	5.13655	5.63222	5.06493	4.881	4.70441	5.18694	4.80148	5.15505	5.24249	4.81663	4.95216	4.63786	5.93389	5.94666	5.54347	5.88469	5.76166
109241	4.57482	4.25967	4.40595	4.16787	4.07099	4.33372	4.16429	4.45222	3.46078	3.16219	4.94472	4.6134	4.35713	4.29671	4.17068	3.68552	3.76481	3.49729	3.62963	3.58993	3.88307	3.91032	4.04395	4.04748	3.74077	4.62404	4.07658	3.95707	4.21202	4.56452
109242	1.8869	1.81368	1.7574	2.05794	1.86136	1.51179	1.63659	1.71904	1.81853	1.56689	2.18942	1.76052	1.67461	1.83912	1.66799	1.92907	1.47173	1.91199	1.57114	1.90716	1.64405	1.62031	1.75985	1.31596	2.17632	1.96267	1.74685	1.94522	1.67859	1.68125
109245	1.94721	1.94903	1.7112	2.03936	1.81596	1.77424	1.68006	1.62131	1.79509	1.64874	1.66803	2.01469	1.88831	1.5656	2.08727	1.58201	1.60678	1.67768	1.66136	1.68594	1.63885	2.02334	1.6314	1.81615	1.55764	1.79785	2.91214	1.95262	2.34154	2.14348
109246	6.18314	6.24253	5.95699	6.06394	5.87433	5.8137	5.75425	5.63712	5.45136	5.39915	6.0661	5.9351	5.90914	6.06859	5.63823	5.88018	5.88935	5.79997	5.90928	5.66978	5.83346	5.73962	5.54626	5.73198	5.64207	6.30287	6.50888	5.89027	6.32441	6.06565
109254	8.32372	7.96862	7.81586	8.19103	7.50491	8.18968	7.90944	7.52477	7.52427	7.28007	8.14664	7.57315	7.6619	7.68705	6.52133	7.85758	7.38866	7.34301	7.93819	7.64259	8.52979	8.36607	7.38734	8.02799	7.83911	8.18983	7.22412	7.06083	7.39482	7.01268
109263	5.81998	5.86127	6.04591	5.84956	5.65668	6.15904	6.07595	6.09342	6.28816	6.80042	5.944	6.62399	6.35453	6.10251	5.83712	6.02509	5.94729	6.18361	5.89279	6.15207	6.10093	7.20517	6.72681	6.36622	7.40408	5.84508	5.76493	5.99257	5.86835	5.63396
109264	1.84815	1.80646	1.87622	1.79033	1.90885	1.93145	1.89387	2.27736	1.92772	1.9753	1.80051	1.91085	1.81568	1.96108	2.09223	2.08621	1.92629	1.92721	1.94304	1.91629	2.13224	2.16427	1.93764	2.14595	1.77517	1.95512	1.97783	2.18092	2.05152	1.77043
109267	3.98419	3.38669	3.48194	3.48683	3.43728	3.25609	3.02999	3.18852	2.60117	2.27427	3.75419	3.36318	3.06887	3.41866	3.08939	3.47013	3.19406	3.2294	2.94672	2.6789	3.22126	3.33265	3.11914	3.06765	2.66158	3.33746	3.75604	3.41588	3.52559	3.65694
109270	1.51271	1.72716	1.67104	1.48469	1.75889	1.42698	1.55882	1.53409	1.43707	1.61205	1.62581	1.55818	1.45338	1.42717	1.84909	1.51336	1.59714	1.62445	1.68646	1.76484	1.69622	1.31717	1.62083	1.71968	1.35101	2.03445	1.74685	1.60092	1.50425	1.66126
109272	1.8741	1.90831	1.97365	1.89644	1.84203	1.99416	1.94829	1.94693	1.90063	1.73328	1.90905	1.93872	2.06458	1.66746	1.85837	1.90044	2.08615	1.89573	1.91092	2.21552	1.82599	1.96472	1.71688	1.91329	2.23595	2.04476	1.81298	1.91021	1.93504	2.04587
109275	5.20623	5.14625	5.33995	5.2767	5.45666	4.95794	5.13317	5.46803	5.32274	5.1975	4.84295	4.71265	4.86374	4.92167	5.24009	5.45884	5.45139	5.48869	5.37151	5.26999	5.0733	5.01761	5.25355	5.20131	4.90114	4.71488	4.8817	5.13062	4.93462	5.08527
109284	5.42138	5.19039	5.28344	5.04702	5.21079	4.85765	5.07251	4.98691	4.81645	4.93556	5.12355	5.04544	5.23589	5.05328	5.30069	5.19042	5.11227	5.09351	4.89428	4.87838	5.00886	5.05847	4.92743	4.75893	5.01315	5.11264	5.19264	5.33882	5.06192	5.27477
109292	3.14424	2.6899	3.30636	2.67171	2.79074	2.98542	3.16434	3.14252	2.58831	2.89154	2.91857	2.9763	2.83987	3.0774	2.82441	2.79409	2.72933	2.84545	2.49126	2.9689	3.53544	3.76818	2.96056	3.3356	2.90664	3.18206	2.86522	3.01629	2.95994	3.01291
109294	1.71927	1.87663	1.86398	1.6774	2.20071	1.90026	2.00448	2.08602	2.09782	1.88369	1.84856	2.14352	1.9003	1.74769	1.82953	1.63177	1.87183	1.6765	1.62824	1.81116	1.99435	2.0025	1.99105	2.26262	2.21342	1.70152	2.06153	2.26551	2.04153	1.917
109299	6.61052	6.50611	6.93416	6.17119	6.17941	6.70939	6.50774	6.57228	6.68088	6.25843	6.48768	6.36	6.42014	6.20727	6.40503	6.78136	6.78323	6.72968	5.85156	6.11422	6.72596	6.71299	6.6952	6.35529	6.50349	6.69797	6.36035	6.67	6.58647	6.30205
109305	5.95343	6.07888	6.34488	5.98339	6.062	6.07002	6.38245	6.32045	6.30001	6.32208	5.76299	6.19959	6.08557	6.0165	6.18809	5.97814	6.15712	6.24226	5.84402	5.87201	6.07202	6.09824	6.40963	6.22214	6.25291	5.70313	6.09247	6.38927	5.9557	5.95471
109314	1.44276	1.41797	1.46587	1.39886	1.49119	1.35223	1.49011	1.3413	1.3642	1.31721	1.27849	1.3625	1.34147	1.40216	1.60911	1.4697	1.43403	1.47435	1.46656	1.55681	1.37394	1.20701	1.54728	1.45394	1.35486	1.42965	1.88188	1.40476	1.41516	1.49685
109323	1.78366	1.76248	1.72997	1.73889	1.55264	1.71882	1.68035	1.79988	1.66632	1.73375	1.59275	1.90742	1.74711	1.86834	1.75859	1.73372	1.78292	1.70204	1.76454	1.66859	1.81445	1.68762	1.78327	1.80391	1.58927	2.27087	1.89858	1.43804	1.71673	1.90738
109331	6.22184	6.28597	6.3988	5.8113	6.53749	6.89632	6.95295	7.14874	6.68592	6.88611	6.83748	6.94058	6.954	7.01401	7.02688	6.76987	6.55717	6.56661	6.38091	6.47569	6.92378	6.88204	6.90289	7.05329	6.8389	6.83554	6.69764	6.98874	6.91023	6.93496
109333	6.80884	6.99929	7.14491	7.04955	7.2738	7.67297	7.47285	7.58488	7.51549	7.85932	6.94388	7.38206	7.42985	7.30079	7.34462	7.36025	7.303	7.31293	7.41073	7.57548	7.41691	7.64229	7.68089	7.68728	7.7076	6.9756	7.09057	7.52781	7.36718	7.21263
109335	2.0837	2.03407	2.20067	2.11688	2.11525	1.84561	2.19109	2.07895	1.84319	1.68735	2.40559	2.18217	2.4335	2.07057	1.79462	1.62033	1.49928	2.0328	1.79499	1.93788	1.86269	2.0949	2.12689	2.35753	2.30247	2.41776	2.11554	2.14716	2.12445	1.90814
109342	1.86598	1.89257	1.85188	1.80569	1.89124	1.43996	1.95201	2.47859	2.0781	1.80092	1.81212	1.90775	1.85352	1.83818	1.79493	1.81386	1.86676	1.84658	1.76824	1.8037	1.46993	2.05543	1.81572	1.82995	1.82722	2.13498	1.95388	2.00466	1.87045	2.16337
109344	1.84704	2.07873	1.98817	1.88626	2.03609	1.81541	1.70902	1.84202	1.7936	1.92543	1.84256	1.93865	2.09927	1.95559	1.52746	1.93056	2.09273	1.81363	1.92172	2.04301	2.02194	1.78121	1.91422	1.7672	1.54437	1.68973	1.85425	1.60539	1.8062	1.93622
109346	3.56229	3.42902	3.37079	3.46058	3.72527	3.45615	3.16909	3.1543	3.21244	3.08514	3.33636	3.4159	3.06274	3.24409	3.19304	3.53467	3.45872	3.40825	3.36954	3.29274	3.1961	3.34603	3.24998	2.97931	2.80089	3.58118	3.61621	3.4919	3.70636	3.54421
109349	2.22144	2.41874	2.67335	2.64435	2.47348	2.07741	2.23723	2.29376	2.54511	2.55742	2.39792	2.14098	2.75891	2.38618	2.26892	2.57436	2.25884	2.24485	2.58863	2.76026	2.43182	2.1511	2.27512	2.4559	2.85883	2.59866	2.34422	2.2255	2.33368	2.09199
109359	8.35493	8.35009	8.29347	8.43631	8.41589	8.18643	8.14771	8.29682	8.55538	8.33975	7.80822	8.09362	8.12677	7.98182	8.27	8.46589	8.51388	8.49434	8.72932	8.60289	8.10917	8.27793	8.34948	8.36205	8.26834	7.88061	8.09754	8.22835	8.15987	8.29003
109361	1.99956	1.68014	1.93756	1.99106	1.94066	1.92867	2.03809	2.03969	2.17013	1.77164	2.1274	2.10146	2.32344	2.07686	1.72353	1.80092	1.74782	1.91517	2.27512	1.97637	2.25923	2.06303	1.82907	1.82535	2.18172	2.07015	1.93538	1.96961	1.73296	1.94962
109552	6.28999	6.05127	5.59435	6.4226	6.08628	5.79178	5.7357	5.50133	5.1742	4.98498	6.48837	6.29061	6.24837	6.39877	6.21118	5.70145	5.0997	5.19016	5.55564	5.02281	6.07798	5.89491	5.61145	5.4851	5.45441	6.89029	6.74651	6.19151	6.56358	6.55776
109594	1.64622	1.77091	1.62272	1.42781	1.56689	1.55527	1.59992	1.71904	1.63979	1.54518	1.31922	1.80027	1.83424	1.45562	1.57774	1.51557	2.01348	1.52588	1.49726	1.76234	1.66579	1.66402	1.63819	1.67678	1.58502	1.47628	1.62088	1.64929	1.62748	1.77078
109620	8.68311	8.59891	8.56108	8.40671	8.68989	8.69375	8.70214	8.99672	8.73163	9.01321	8.50798	8.67615	8.50625	8.64222	8.61485	8.68676	8.57369	8.46858	8.3774	8.55545	8.6324	8.75246	8.74545	8.70804	8.66107	8.79964	8.73921	8.75659	8.89725	8.65616
109624	9.79257	9.83521	9.75022	9.85597	9.81172	10.2685	10.1065	10.178	9.88906	9.90598	10.4821	10.3529	10.3388	10.4952	10.3851	9.55061	9.61319	9.5076	9.56811	9.38535	10.2144	10.2177	10.25	10.007	10.0109	10.0586	9.93954	10.074	10.0473	9.82964
109637	1.66613	1.7774	1.75657	2.1463	1.61749	1.53413	1.93397	2.23294	1.93394	1.70405	2.00473	2.11702	1.72707	1.74769	1.87044	1.71554	1.77371	1.70364	1.86516	1.40649	1.72373	1.56299	1.57921	1.84431	1.9703	1.66172	1.64622	1.74889	1.71745	1.37053
109648	7.1744	6.77826	7.04358	7.47443	7.19855	7.95254	7.39338	8.10259	6.82975	7.06741	9.3137	8.4336	8.2615	8.98537	10.1186	7.78707	7.15929	7.71739	7.79925	7.27087	7.97604	6.67613	7.3688	7.50162	6.7425	9.40638	9.8359	9.68759	10.114	10.2874
109652	4.93891	4.7954	4.60586	5.0937	5.00732	4.76266	5.28548	5.22891	4.80172	4.8761	4.93369	4.79981	4.9763	4.93056	4.71748	4.73093	4.59246	4.57124	5.05064	4.58798	4.84681	4.62011	4.88839	5.19479	4.88065	5.11187	5.24585	5.25483	4.85665	5.02267
109658	5.23704	5.24037	5.33302	5.05818	5.29877	5.19556	5.24675	5.18245	5.21675	5.3019	4.62112	4.92127	5.00888	4.87155	5.22888	5.85577	5.79838	5.70582	5.58132	5.56786	5.03376	5.21826	5.28778	5.29079	5.17973	4.66405	5.06053	5.13195	4.99398	5.21918
109660	2.48276	2.26935	2.31637	2.27154	2.47638	2.40136	2.25465	1.94927	2.53419	2.55186	2.25748	2.22119	2.43532	2.40585	2.2963	2.39374	2.55593	2.71931	2.35484	3.26553	1.99928	2.16769	2.37296	2.28608	2.54871	1.84819	2.00839	1.87984	1.87142	2.00655
109672	11.1723	11.1628	11.2323	11.1112	11.1463	11.2493	11.0908	11.2415	11.1658	11.2688	11.2156	11.1583	11.1996	11.1381	11.1984	10.7419	10.8232	11.0632	10.9086	10.9014	11.4485	11.3597	11.5148	11.3857	11.4298	11.3541	11.4513	11.3806	11.4297	11.4328
109674	7.57564	7.65894	7.70125	7.50756	7.48953	7.63316	7.66653	7.84831	7.79707	7.73041	7.66132	7.78086	7.76343	7.5713	7.60535	8.15384	8.12339	8.2355	8.1336	8.13042	7.68512	7.72966	7.76075	7.72226	7.7605	7.61903	7.10787	7.64424	7.52384	7.36502
109676	1.69928	1.76503	1.76792	1.75224	1.74048	1.74787	1.69682	1.77841	1.72271	1.68353	1.83109	1.80701	1.88237	1.91199	1.72216	1.71487	1.83626	1.66185	1.81138	1.85527	1.90618	1.79433	1.6014	1.93323	1.67503	1.95216	1.74076	1.7292	1.9408	1.90814
109685	1.95976	2.43588	2.22569	2.26497	2.44132	2.84411	2.27802	2.87605	2.16412	2.38041	2.12378	2.14045	2.69312	2.23933	2.41479	2.00263	2.55515	2.53635	2.39677	2.95433	2.22495	2.43885	2.43243	2.41032	2.24373	2.71447	2.26363	2.44479	2.47946	2.07195
109689	4.20414	3.73426	3.47586	3.80318	3.26803	3.46483	3.1365	3.32653	3.24584	3.71951	3.66044	3.64331	3.76432	3.71064	3.49254	2.58006	2.15893	2.26994	3.3444	2.92931	3.53921	3.53067	2.81288	3.66795	3.25365	4.07754	3.44925	2.62259	3.34109	3.54868
109697	2.17898	2.14735	2.0412	2.20808	2.11597	2.00531	2.0917	2.00622	1.75605	1.85599	2.00093	1.96156	2.26769	1.99183	1.96156	2	2.11702	2.13827	2.14735	2.28046	2.06582	2.01658	1.99744	2.10183	2.04274	1.92479	2.3255	1.82276	1.66247	1.83684
109700	4.31159	4.3509	4.17637	4.13797	4.40327	4.71385	4.60748	4.44715	4.32759	4.53503	5.22487	4.84276	4.52597	4.62875	4.1994	3.98454	3.96437	3.84628	3.66912	3.80203	4.91762	4.67215	4.21108	4.32587	4.42033	5.25613	4.6895	4.09201	4.52514	4.18612
109711	5.45019	5.3793	5.5201	5.26782	5.44359	5.19608	5.27455	5.37497	5.07142	5.277	5.59854	5.53457	5.32604	5.35264	5.70687	5.51	5.50984	5.27931	5.30534	5.24123	5.3577	5.3244	5.43384	5.21244	4.91623	5.6085	5.71403	5.5702	5.54755	5.54579
109731	8.34911	7.92213	7.57842	7.78438	7.70787	7.7175	7.9985	7.49935	7.40013	7.60058	8.52084	8.05684	8.0119	8.11654	6.83969	7.08983	6.86012	7.00692	7.39694	7.18609	8.23338	7.71802	7.19883	7.57129	7.71701	8.24668	7.93095	7.01747	7.5899	7.43371
109754	8.85727	8.60881	8.56972	8.58774	8.69464	8.55904	8.58977	8.46284	8.40515	8.51304	8.9141	8.70918	8.64105	8.69065	8.23372	7.83836	7.95518	8.08234	8.04946	8.0862	8.94431	8.66546	8.57922	8.79088	8.82358	8.9492	8.85085	8.22858	8.45788	8.5889
109778	6.83757	6.68438	6.79402	6.62095	6.79176	6.41571	6.7734	6.57435	6.60312	6.59548	7.00651	7.12142	6.77464	7.01872	6.98985	6.17446	6.20073	6.10738	6.1781	6.0983	6.85532	6.70679	6.65692	6.49112	6.57746	7.23071	7.2369	6.79541	7.16728	7.22031
109785	7.32837	7.01394	6.69518	6.83473	6.75159	7.42077	7.53468	7.26421	6.92303	6.86823	7.81552	7.59628	7.53488	7.37998	7.49481	7.93268	7.77627	7.66515	7.86376	7.69658	7.78684	7.66426	7.37943	7.28715	7.22219	7.68667	7.4718	7.28412	7.3211	7.37583
109791	1.50158	1.60602	1.52919	1.46813	1.6011	1.51463	1.57673	1.68835	1.528	1.63439	1.66803	1.58641	1.55917	1.51914	1.49659	1.54813	1.93506	1.41919	1.71204	1.66538	1.7351	1.67594	1.51375	1.52394	1.63803	1.54883	1.35733	1.51766	1.5769	1.56793
109801	8.19567	8.23842	8.1942	8.24433	8.38945	8.50453	8.63381	8.37114	8.41983	8.53383	8.67628	8.33081	8.47371	8.40608	8.0826	7.30633	7.407	7.86281	7.50842	7.66003	8.51465	8.31343	8.14828	8.28279	8.50739	8.34121	8.12054	7.98745	8.01154	8.13914
109815	9.07201	8.92949	8.89282	8.92697	8.95494	9.04377	9.0193	8.72994	8.71181	8.56278	9.12757	9.0313	9.00668	8.97399	8.67064	10.1528	10.0927	10.0073	10.1679	10.0495	9.13303	9.12619	8.94955	8.973	8.80701	9.0007	9.01581	8.77028	8.9856	8.91324
109820	1.90873	1.81592	1.89655	1.76005	1.89078	2.19822	2.33458	2.58799	2.13399	2.66719	2.15961	2.0031	1.95726	1.98623	1.90365	2.04733	1.68138	1.97883	2.1421	1.9109	2.1277	2.02315	1.82371	2.35319	2.01301	1.74658	2.22043	2.96921	2.18205	2.6272
109821	6.45086	6.38201	6.18446	6.18751	6.58138	6.41345	6.29024	6.33667	6.71543	6.46292	6.8615	6.47534	7.19066	6.74852	7.02323	6.24767	6.05628	6.50402	6.33009	6.47393	6.49161	6.0006	5.62464	5.81421	6.06919	6.47215	6.37355	6.5195	6.00343	6.66785
109857	8.61576	8.68411	8.89273	8.72609	8.81597	8.73029	8.48872	8.69007	8.48649	8.26325	8.45741	8.20584	8.55505	8.31121	8.97743	7.90177	8.53451	8.58273	8.37636	8.32685	8.90639	8.71854	8.9994	8.24322	8.45	8.18923	7.90858	7.52806	7.67408	8.31593
109880	5.88859	5.89345	6.00524	5.78482	5.70284	6.19388	6.0989	6.24471	6.1438	6.03395	5.65904	5.99269	5.86469	5.84854	6.14327	6.24137	6.26839	6.08662	5.93149	5.91983	6.11496	6.01664	6.09157	6.04871	5.9073	5.72297	5.87577	6.01394	6.05653	6.05968
109889	2.13566	2.10166	2.36424	2.34422	2.31352	2.3348	2.42225	2.60909	2.04974	2.52616	2.74345	2.35278	2.73337	2.21631	2.27166	2.13695	2.27959	2.2987	2.20491	2.05606	2.15404	2.35683	2.36656	2.48753	2.40364	2.19165	2.31794	2.17305	2.19661	2.45557
109900	7.87907	7.64512	7.42808	7.87321	7.73058	7.38916	7.72253	7.23928	7.57704	7.81095	7.58265	7.35778	7.40725	7.41722	6.91163	7.52369	7.41104	7.7786	8.15994	8.02581	7.48851	7.75234	7.17323	7.76453	7.75565	7.4538	7.35443	6.73548	7.01057	7.22164
109901	5.77806	5.60793	5.96665	6.2586	5.77033	5.73399	5.82035	5.83319	6.4393	6.50503	5.5806	5.80637	6.25231	5.1022	5.3663	5.41233	5.26715	6.04368	6.2194	6.11299	6.27125	5.85412	5.32571	6.06142	6.32752	5.81851	5.58826	5.59726	5.06105	5.50588
109904	1.42473	1.49011	1.45511	1.61156	1.35102	1.60879	1.49011	1.58497	1.48328	1.65528	1.50086	1.45812	1.59924	1.50655	1.51224	1.51392	1.3343	1.45843	1.44849	1.36407	1.56107	1.56138	1.43364	1.56544	1.71914	1.43747	1.46173	1.48071	1.38369	1.43364
109910	8.33821	8.2233	8.49174	8.37376	8.46865	8.63184	8.74757	8.81793	8.51642	8.65391	8.46349	8.53435	8.53176	8.4124	8.35009	8.55759	8.5711	8.47958	8.27939	8.46673	8.65135	8.68702	8.88159	8.54194	8.59318	8.22535	8.16545	8.57088	8.34466	8.38525
109929	3.11488	2.96627	3.1011	3.23575	3.40024	2.80686	2.97707	3.24231	2.53142	2.86524	3.56031	3.43093	3.02456	2.80939	3.50162	3.7331	3.0617	3.59784	3.56341	3.03551	3.24159	2.97543	3.72492	3.22415	3.36023	3.78058	3.53371	3.55985	3.582	3.42422
109934	3.07769	3.41984	3.36482	3.3619	3.27237	3.25609	3.15147	3.09259	3.13006	3.18867	3.46426	3.30633	3.05973	3.38388	3.80016	3.78702	3.93139	3.71935	3.33995	3.72683	3.16141	3.32477	2.84838	3.32236	2.96497	3.6693	4.0788	3.82007	3.51526	3.70147
109978	1.48366	1.45435	1.6662	1.59144	1.55832	1.49869	1.53238	1.34501	1.51876	1.73818	1.6081	1.4754	1.88298	1.75589	1.73105	1.70626	1.54164	1.83009	1.48257	1.56368	1.75965	1.5306	1.53708	1.49269	1.48636	1.91295	1.66852	1.66835	1.58556	1.56838
109979	1.62785	1.63411	2.15167	1.69099	1.67784	1.76586	1.79487	1.89325	2.13417	1.97984	1.82619	1.98188	2.04542	1.76615	2.00409	1.58365	1.8819	1.8045	1.73334	1.78317	1.98181	2.12819	1.93583	1.97225	1.8209	1.91534	1.78501	1.79744	1.85798	1.98683
110006	6.4625	6.59737	6.61748	6.45248	6.48225	6.18214	6.64715	6.39863	6.11157	5.79871	7.09424	6.9168	6.57606	6.67075	6.87081	6.44202	6.23036	6.32176	5.84833	5.73722	6.31302	6.34271	6.45392	5.94606	6.05238	7.57568	7.52187	7.1273	7.49202	7.15849
110012	5.04281	5.22288	5.33509	5.5326	5.54717	4.48052	4.51925	4.44254	4.11844	4.20831	4.85681	4.73579	4.79638	4.75943	4.50811	4.83871	4.90748	5.16542	5.0631	5.1798	4.32686	4.10959	4.30341	4.60249	4.30289	4.88013	4.95171	4.58241	4.59656	4.93624
110033	2.65781	2.76157	2.85025	2.72459	2.61723	2.83549	2.89017	2.69523	2.56292	2.68697	2.73298	2.25985	2.57467	2.58183	2.7388	2.55278	2.96702	2.57723	2.78201	2.62073	2.30996	2.67932	2.55362	2.67083	2.43395	2.43791	2.59128	2.81513	2.60203	2.74142
110058	1.65598	1.5424	1.65475	1.82111	1.35091	1.70835	1.85285	1.85255	1.29856	1.81595	1.89797	1.87129	1.46869	1.58017	1.79979	1.89138	1.98969	2.1777	1.74669	1.70417	1.4483	1.46632	1.77362	1.56671	1.6496	1.76319	1.64622	2.0197	1.6412	1.64677
110074	3.20135	2.87421	2.89366	3.16348	3.04187	2.87578	2.99078	2.75036	2.85581	2.76324	3.40047	3.15812	2.91636	2.86281	3.04692	3.21651	2.83138	2.87842	2.79211	2.90264	3.01936	2.8177	3.07057	2.89312	2.89115	3.25966	3.22347	3.00292	3.52026	3.27848
110078	4.21998	4.39857	4.00678	4.23267	4.36369	3.44417	3.76368	3.66759	3.59741	3.14176	4.50558	4.74184	3.89434	4.95712	4.43352	4.21084	4.08956	3.95162	3.88554	3.90973	3.54165	3.87574	3.81832	3.00723	3.37578	4.77663	4.86474	4.42916	4.8357	4.78733
110082	1.97261	1.77767	1.86314	1.9226	1.72498	1.74079	1.75457	1.74083	1.85043	2.38709	2.001	1.81766	2.09622	1.78264	1.57637	1.92484	1.8146	1.99333	1.72934	1.87785	1.73759	1.49555	1.711	2.0419	1.78199	1.86215	1.68807	1.89824	1.66985	1.79684
110084	2.51222	2.4704	2.42653	2.4298	2.43449	2.31854	2.51153	2.45259	2.20476	2.01193	2.77443	2.55528	2.53002	2.28069	2.32483	2.42171	2.35742	2.41319	2.30799	2.48327	2.52766	2.3626	2.37634	2.01625	2.2739	2.95932	2.73982	2.64758	2.43509	2.39457
110094	6.24107	5.59828	5.5933	5.59641	5.33108	5.47258	5.68553	5.35592	5.10869	4.90099	6.24471	6.07687	5.71953	5.98134	5.45797	5.11464	4.68101	4.96198	4.70517	4.6861	5.93254	5.60713	5.1133	5.06938	4.94106	6.24717	5.95044	5.21111	5.48856	5.78068
110095	8.67817	8.46111	8.16368	8.55378	8.04397	8.32358	8.24947	7.94101	8.09011	8.18922	8.60549	8.35393	8.22679	8.4711	8.02029	7.80092	7.35519	8.09464	7.84053	7.86945	8.53094	8.74548	8.52864	8.56724	8.55684	8.97493	8.76478	8.2899	8.50096	8.64325
110109	6.71931	7.02804	7.03639	6.96906	7.27904	6.82847	7.13404	7.23347	7.61398	7.33561	6.69807	6.65997	6.8891	6.66951	7.27472	7.57409	7.76012	7.77249	7.68589	7.78435	6.61405	7.05315	7.38219	7.33343	7.49594	6.49538	6.60729	7.31926	6.89682	7.09867
110115	2.07723	1.90289	2.06871	1.98218	1.75535	1.87638	1.87221	2.19237	1.93782	2.06822	2.15473	2.29732	1.98596	1.74769	1.94764	1.82962	1.78535	1.94222	2.10553	1.91759	1.88071	2.02816	2.11384	2.20451	2.08196	2.23364	1.95898	1.98666	1.67511	1.84053
110119	5.61965	5.6617	5.45806	5.65888	5.81437	4.97941	5.46478	4.73837	4.21571	4.59674	5.49407	5.38853	5.29128	5.14035	5.54597	5.11775	5.36412	4.93932	5.19295	5.04551	4.81124	5.04087	4.9545	4.99275	4.98312	5.69141	5.65151	5.1148	5.20868	5.54766
110135	12.5324	12.5595	12.4045	12.5358	12.5696	12.5798	12.5079	12.4563	12.4236	12.3484	12.6295	12.5098	12.543	12.5894	12.5118	12.2624	12.1291	12.0277	12.0278	12.0158	12.4974	12.6124	12.3967	12.4436	12.3233	12.6649	12.5548	12.5059	12.6603	12.5215
110147	5.43894	5.21974	5.25708	5.16437	5.3285	4.94382	5.13422	4.83353	4.76752	4.65964	5.0114	4.89832	4.92436	5.18033	5.06859	5.02757	5.10992	5.00371	4.87612	4.82037	4.93015	4.94103	4.92282	4.68283	4.81641	5.16876	5.18119	4.89858	5.09324	5.12666
110157	8.80656	8.74886	8.65584	8.84858	8.66598	8.67269	8.57755	8.5938	8.55882	8.67577	8.50002	8.3856	8.5573	8.54574	8.84368	8.03359	8.11699	8.22376	8.25044	8.23395	8.52509	8.60538	8.40257	8.43574	8.52362	8.25712	8.28172	8.0845	8.15621	8.64507
110168	1.91269	1.96806	1.96149	1.94589	1.95671	1.90005	1.94418	1.91075	2.07449	2.20964	1.68872	2.00976	2.08196	1.88271	1.82931	1.99089	2.02945	2.00915	1.86457	2.13463	2.21034	1.89832	1.95029	1.71313	1.94685	2.19271	2.05355	2.00784	1.79738	1.55779
110172	8.07477	7.84814	8.03277	7.98899	7.65186	8.16786	7.97889	7.65432	7.95692	7.64895	8.24523	8.11097	8.11807	7.90321	7.92515	9.3625	9.21429	9.15553	9.10682	9.01945	8.30207	8.14834	7.89201	8.10698	7.8335	8.21246	8.047	8.02468	7.88011	7.84381
110173	7.39775	7.2565	6.82818	7.07856	6.91076	7.12115	7.13829	6.99628	6.8943	6.9278	7.22708	7.32481	7.05649	7.41881	6.98868	7.45839	7.08911	6.76516	7.00057	7.00962	7.14099	7.08351	6.77415	7.02562	6.79266	7.61646	7.37735	7.29831	7.48732	7.32129
110175	6.48569	6.51654	6.59426	6.42255	6.7809	7.37713	7.39951	7.42114	7.17269	7.32676	6.89295	7.33131	7.1557	7.15194	7.62251	6.32733	6.50637	6.20195	6.2425	6.23878	7.31637	6.86755	7.25134	7.63631	6.89603	6.63892	6.92635	7.6176	7.15212	7.46581
110197	1.69299	1.78433	1.53155	1.65481	1.69538	1.70001	1.73433	1.66931	1.7611	1.74469	1.66803	1.66808	1.74449	1.76847	1.80771	1.77556	1.74177	1.64676	1.81729	1.62605	1.72892	1.70364	1.47088	1.69888	1.63457	1.56753	1.61527	1.66731	1.76827	1.68073
110198	7.54753	7.27103	7.33509	7.49381	7.2417	7.08668	7.21871	7.22973	6.99139	7.15104	7.54129	7.1731	7.30063	7.18501	6.92797	6.78743	6.82704	7.09676	7.12903	7.11897	7.23808	7.01135	6.9932	7.14028	7.17896	7.22743	7.01954	6.78602	6.78528	7.05585
110208	10.3087	10.4179	10.3842	10.3207	10.3093	10.4215	10.4275	10.4045	10.2678	10.1811	10.3983	10.2975	10.2629	10.4019	10.5025	10.1919	10.3596	10.3323	10.1867	10.1827	10.3024	10.2539	10.4982	10.2154	10.2103	10.3785	10.4199	10.2264	10.3856	10.3347
110213	10.6697	10.3975	10.232	10.4033	10.286	10.2898	10.4565	10.2892	10.1981	10.2134	10.659	10.4572	10.4402	10.5347	10.0561	10.0455	10.1379	9.94595	10.1031	9.95419	10.3271	10.2169	10.0042	10.2405	10.1402	10.4468	10.3575	9.89745	10.0489	10.2633
110253	6.95209	6.83986	6.86231	6.6636	6.81239	6.20539	6.69702	6.59125	6.5085	6.46613	6.17665	6.21293	6.44382	6.21795	6.25798	7.13737	6.99801	6.85043	6.88354	6.91291	6.37223	6.22357	6.38262	6.26441	6.24566	6.38117	6.56503	6.67247	6.38383	6.56643
110265	8.47935	8.36939	8.15633	8.3239	8.08089	7.96039	7.98561	7.9281	8.08207	8.01484	8.27391	7.94754	8.0846	8.07524	7.4419	7.64557	7.55848	7.86186	7.87842	7.92423	8.23855	8.00984	7.79403	7.93652	8.02194	7.97278	7.55933	7.37226	7.38405	7.47764
110279	4.62432	4.60992	4.47523	4.73922	4.51675	4.51703	4.65165	4.45642	4.25395	4.41972	4.86447	4.77003	4.75152	4.78112	4.5916	4.22675	4.32946	4.23658	4.44023	4.32164	4.55658	4.41267	4.32234	4.35618	4.4175	4.63554	4.52371	4.17515	4.19928	4.30676
110304	1.78307	1.73206	1.86678	1.90114	1.8155	1.98919	1.86277	2.12599	2.04615	2.27984	1.82369	2.28818	1.83057	1.75604	2.21109	1.96026	1.99211	2.1625	1.73699	2.00413	2.30005	1.88567	2.39717	2.15503	2.13416	2.24074	2.1369	2.30833	1.86472	2.3286
110308	2.81351	2.98165	2.97356	3.0416	2.99249	2.64015	3.01071	3.0541	3.34955	2.77004	2.97606	2.90907	2.85814	2.86641	3.17724	2.97356	3.67934	3.46707	3.71059	3.35957	2.8289	2.5793	2.73184	2.8068	2.87359	2.58298	2.86977	2.76803	2.60021	2.7847
110310	3.59383	3.67622	3.34262	3.45573	3.91512	3.369	3.23207	3.14752	3.15074	3.97916	3.43557	3.27611	3.3925	3.17618	3.44496	3.47145	3.47647	3.07236	3.80363	3.65496	3.0454	3.47889	4.99804	3.58753	3.33469	3.80115	3.53371	3.96663	3.29464	4.13602
110312	1.26248	1.50231	1.49291	1.52238	1.62225	1.42664	1.29436	1.44125	1.55439	1.57129	1.48384	1.27773	1.46397	1.57154	1.50108	1.44143	1.5746	1.42431	1.54635	1.63789	1.39005	1.5352	1.51345	1.41606	1.45875	1.48157	1.40965	1.53706	1.52238	1.46922
110323	11.0597	10.9804	10.9345	10.9733	10.9724	10.9473	11.019	10.9373	10.8601	10.8951	10.9265	10.9354	10.9905	10.8875	10.9292	10.7836	10.7807	10.6737	10.8371	10.7538	11.0178	10.9291	10.8369	10.8742	10.8137	10.9013	10.9797	10.9072	10.811	10.9733
110326	1.72686	1.81925	1.80505	1.64629	2.05533	1.8381	1.97265	1.76503	1.79365	2.10743	2.10443	2.01483	2.05486	1.82875	1.77172	1.9547	1.93216	2.04119	1.91204	2.02202	1.99571	1.9831	1.87732	1.89218	1.73772	1.87994	1.84341	1.75273	1.67023	1.80188
110333	1.29419	1.54323	1.4789	1.39915	1.55055	1.45686	1.47788	1.96086	1.31645	1.61682	1.5974	1.64497	1.37542	1.54667	1.30204	1.57952	1.42971	1.55714	1.52359	1.61573	1.52985	1.29934	1.44188	1.50734	1.57491	1.61593	1.50808	1.48582	1.39158	1.64942
110350	3.36631	3.66638	3.54073	3.73023	3.63654	3.5675	3.51761	3.47375	3.0307	3.55055	3.39352	3.4381	3.29893	3.43908	3.32693	3.60498	3.32955	3.44334	3.58115	3.49585	3.52223	2.60992	3.60655	3.44322	2.76693	4.10407	3.42671	3.38689	3.62788	3.70475
110351	3.69146	3.37141	2.94311	3.5648	3.17536	2.73882	3.11516	2.58389	2.28167	2.58959	3.99848	2.92994	3.41509	3.92919	3.13492	2.79873	2.73537	3.33114	2.46005	2.48367	3.16141	2.75948	2.56571	3.43098	3.00826	3.89143	3.65204	3.01742	3.05434	3.60057
110355	5.55939	5.59362	5.61225	5.5408	5.46913	5.27228	5.47631	5.44465	5.31589	5.48328	5.24987	5.52781	5.34488	5.54767	5.30409	5.68458	5.6869	5.79683	5.61563	5.56524	5.5253	5.34698	5.38989	5.48261	5.34933	5.24832	5.56516	5.49409	5.42715	5.45362
110379	8.63327	8.6147	8.62716	8.67243	8.48454	8.3872	8.39113	8.15218	8.06294	8.02053	8.64395	8.61681	8.49507	8.53235	8.48723	8.7664	8.8144	8.56387	8.76448	8.62535	8.42037	8.38454	8.2559	8.30411	8.18902	8.75619	8.67342	8.38686	8.45631	8.61676
110380	4.57384	4.33973	4.49247	4.37347	4.53291	4.41481	4.44928	4.63172	4.5081	4.65643	4.67617	4.64726	4.59779	4.48847	4.3632	4.25585	4.17041	4.28909	4.17065	4.27945	4.52747	4.28923	4.36059	4.30549	4.38748	4.41326	4.6531	4.27554	4.37619	4.54608
110382	7.65517	7.88601	7.56102	7.83786	7.84391	7.70662	7.7846	7.79672	7.55342	7.84794	8.97625	8.28411	8.3144	8.42956	8.26316	7.00698	7.5047	7.48232	7.48801	7.52651	7.74451	7.69725	7.44412	7.72271	7.88802	8.88237	8.15121	7.85254	7.92299	8.44313
110391	9.9406	9.53174	9.49051	9.87202	9.86488	9.70004	9.9759	9.8087	9.82656	10.0677	9.58961	9.59283	9.68004	9.47257	9.03348	9.63629	9.23678	9.47927	9.9384	9.8196	9.93497	9.82796	9.52525	9.79954	9.98491	9.6207	9.62054	9.26215	9.37669	9.45601
110417	4.4685	4.23884	4.05736	4.51027	4.28555	4.00176	3.7874	4.05809	3.9925	3.68886	4.63274	4.63083	4.39385	4.47946	5.01675	3.79796	3.38212	3.93312	3.78093	3.37438	4.34195	3.82178	4.22475	4.09833	3.78437	4.6291	4.79432	4.5352	4.99715	4.91051
110446	7.13992	6.69343	6.27241	6.68708	6.2904	7.1504	6.84874	6.52302	6.87719	7.11434	7.2553	6.43397	6.8276	7.02246	5.7639	5.81216	5.47757	6.27736	6.11681	6.38634	7.27864	6.948	5.99625	6.72198	7.06019	6.50863	5.9521	5.73564	5.75843	5.7349
110454	7.09651	7.06537	7.73969	7.30926	7.93516	7.06744	7.79798	7.34774	8.68097	8.86707	6.01938	7.63459	7.05923	7.06488	6.14345	7.52947	8.13318	7.95986	8.00496	8.68451	7.03226	7.47279	8.05444	7.74269	8.28171	6.23271	7.22675	7.45723	6.77019	7.1067
110460	8.48139	8.38192	8.01157	7.7765	7.79534	8.33534	8.45	8.06323	7.66385	7.91546	8.62129	8.31432	8.1494	8.34928	7.52328	7.02931	7.21315	7.21382	7.09652	7.23684	8.3207	7.93536	7.81164	8.00606	7.86035	9.3183	9.17801	8.29838	9.0359	8.25487
110524	4.78066	4.8369	5.41926	4.98671	4.84564	5.67591	5.56642	5.42601	5.1415	5.21268	5.54944	5.76827	5.7537	5.60842	5.52075	5.03431	5.05222	5.06395	4.65053	4.81313	5.73679	5.88596	5.74262	5.38813	5.41998	5.27981	4.97705	5.39362	5.1963	4.93843
110532	3.60378	3.70504	3.31406	3.51673	3.37434	3.65889	3.76885	3.93802	3.48822	3.75441	3.15467	3.43219	3.59259	3.60594	3.79644	3.4131	3.23122	3.26653	3.56877	3.18956	3.16511	3.38518	3.60633	3.69768	3.38152	3.49134	3.43107	3.52621	3.55418	3.80092
110542	2.04496	2.04489	1.74526	1.88683	2.07108	1.85185	1.8098	1.88365	1.89419	1.96558	2.07577	1.79346	1.82503	1.9547	1.7834	1.90675	2.03028	1.92543	2.03171	1.95779	1.99682	1.80905	1.7659	1.94257	1.97816	1.73781	1.66877	1.57684	1.69367	1.66725
110593	3.01703	2.94105	3.09158	3.1176	3.15642	3.1981	3.3305	3.04878	3.04562	3.27039	2.9349	2.90532	2.81323	3.02163	2.69442	2.88663	3.36506	3.09317	3.27732	3.22685	3.26146	2.93327	3.33662	3.28915	3.6877	2.85938	2.56523	3.12263	2.92067	3.0638
110595	1.76087	1.87176	1.76947	1.91071	1.97353	1.66662	1.7704	1.60758	1.78557	1.67418	1.69383	1.95699	1.63958	1.99754	1.65431	1.8775	1.83379	2.04195	1.9543	1.95705	1.64578	1.7566	1.96872	1.62878	1.84091	1.61665	1.67946	1.78757	1.72769	1.78124
110596	1.82463	1.96243	1.87359	1.85805	1.85281	1.72758	1.70493	1.69102	1.782	1.77666	1.6635	1.81096	2.01399	1.84447	1.89422	1.79859	1.94154	1.7134	1.97638	2.07273	1.73028	1.85508	1.79199	1.87534	1.79261	2.02708	1.82785	1.69547	1.96479	1.82365
110606	3.9376	3.6936	3.5099	3.53852	3.49967	3.4926	3.43529	3.55783	3.30778	3.06545	3.755	3.66877	3.569	3.85026	4.15527	4.2056	3.41388	3.63917	3.78018	3.63409	3.34862	3.36437	3.43723	3.14043	3.26104	3.86363	3.77308	3.48687	3.59758	3.99699
110611	7.71576	7.99664	8.36213	7.59909	7.33887	9.26887	8.90891	8.99103	8.41681	9.00969	9.2902	9.25356	9.02979	9.08243	8.72496	8.75753	8.70035	8.64901	7.86374	8.32145	9.43879	9.45189	9.03707	8.96996	9.00962	8.84832	8.04642	8.46676	8.53211	7.48413
110616	4.59603	4.60884	4.64933	4.59688	4.97996	4.74373	4.79916	4.92657	5.35563	4.77282	4.51485	4.64182	4.61758	4.50861	4.75838	4.85386	4.89347	4.79654	4.80656	4.59071	4.64007	4.87797	5.07792	4.92583	4.90914	4.49794	4.57951	5.05413	4.98485	4.80667
110637	1.75241	1.66925	1.68971	1.63742	1.75608	1.95415	1.8904	1.72621	1.76161	1.36311	1.50159	1.72783	1.99692	1.74769	1.91896	1.85001	1.58447	1.48615	1.96134	1.76454	2.10791	1.51718	1.66734	2.30098	1.85865	1.4584	1.89864	1.77009	1.58247	1.63301
110639	5.3685	5.19415	5.13049	5.22542	5.21747	4.91671	4.96964	4.93971	4.84753	4.52026	5.34011	5.48153	5.26198	5.3694	5.26135	4.71351	4.58155	4.52857	4.48847	4.28531	5.00205	5.0033	4.99804	4.73124	4.53684	5.53609	5.49888	5.17381	5.38644	5.55302
110648	1.45163	1.47588	1.30872	1.32435	1.73954	1.74025	1.55726	1.50154	1.3305	1.544	1.66803	1.50209	1.47873	1.49528	1.1072	1.34068	1.43866	1.38585	1.57329	1.44562	1.51001	1.45128	1.46761	1.5218	1.44315	1.35316	1.43989	1.54956	1.2724	1.56232
110695	3.06011	2.8603	2.87837	3.04601	3.03679	3.04748	3.27088	3.19986	3.1842	3.32717	3.03366	3.00265	3.12941	2.9523	2.83389	2.5335	2.56535	2.7956	2.7588	2.88958	3.14028	3.10998	2.9472	3.22081	3.36456	2.95229	2.93442	2.69627	2.61789	2.99568
110749	3.56977	3.73084	3.51221	3.92989	4.25564	3.43583	3.53118	3.11308	3.83328	3.2843	3.79237	3.04443	3.56758	3.50445	3.37852	4.08934	4.61783	4.01344	4.21621	4.54171	3.55227	3.33265	3.52917	3.09671	3.75468	3.86209	3.73836	3.55218	3.69804	3.44327
110750	7.79025	7.8302	7.94024	7.89453	7.89236	7.88564	8.04878	8.24613	8.2285	8.1207	7.66338	7.90015	7.80942	7.68727	8.36247	8.07017	8.09678	8.10396	8.08591	8.19999	7.85146	8.03804	8.13367	8.23192	8.14484	7.75148	7.86768	8.19797	8.00405	8.03833
110751	2.07312	2.32487	2.39539	2.29085	2.35983	2.49077	2.4632	2.30789	2.29748	2.70645	2.37659	2.24046	2.23736	2.37303	2.45532	2.52242	2.31484	2.4733	2.48499	2.46151	2.77404	2.54241	2.70247	2.32045	2.29869	2.30184	2.20571	2.07698	2.51138	2.80297
110785	1.44193	1.50628	1.58644	1.94285	1.44795	1.51343	1.3951	1.90714	1.61117	1.55563	1.7363	1.45855	1.47682	1.65148	1.47091	1.60851	1.70102	1.77359	1.73043	1.39396	1.51485	1.73038	1.37463	1.9207	1.94663	1.33144	1.4459	1.85276	1.69217	1.49062
110786	3.18065	3.60168	3.93237	3.38886	3.83147	3.369	3.55088	3.65497	3.42726	3.854	3.49143	3.47483	3.59343	3.46653	3.52446	3.57835	3.44647	3.83061	3.70372	3.98858	3.58366	3.32529	3.51504	3.46354	3.60945	3.23833	3.34996	3.31026	3.27477	2.70535
110789	3.63402	3.57162	2.95107	2.75567	3.36323	3.26539	3.58262	2.83926	2.58387	2.66501	3.361	4.15213	2.8079	3.61914	2.23708	2.83055	2.28128	2.7395	2.30859	2.62254	3.81585	2.96935	2.64038	2.7344	2.72407	3.68365	3.20069	2.56806	2.57102	2.90815
110796	6.23427	6.43042	6.31809	6.21456	6.1968	6.22053	6.21507	6.55808	6.46072	6.44959	6.54233	6.43419	6.26196	6.50457	6.69621	6.40232	6.55879	6.41818	6.4526	6.3287	6.44765	6.48969	6.85876	6.68363	6.58965	6.27413	6.6433	6.69562	6.80667	6.23349
110809	8.15204	8.19242	8.26562	8.06787	8.18476	8.20596	8.11406	8.1561	7.97466	7.8715	7.99008	8.04763	7.97881	8.04867	8.1532	8.28126	8.30839	8.2372	7.99675	7.90722	8.07057	8.24652	8.27724	7.93181	7.9734	8.13073	8.33875	8.3052	8.5111	8.2675
110816	6.83539	7.08224	7.14677	7.05686	7.32336	7.06376	7.05603	7.15988	7.52897	7.5317	6.76805	6.71843	6.9299	6.7356	7.07258	7.69104	7.67027	7.62227	7.86283	7.73598	6.8	7.05554	7.27366	7.469	7.39043	6.68119	6.76094	7.17167	6.8117	7.06672
110821	7.27649	6.81581	6.55732	7.14171	6.89997	6.71588	7.02683	6.81416	6.87467	7.12852	7.20859	6.6806	6.83948	6.66431	6.06762	6.50208	6.13231	6.42566	6.786	6.62179	6.99229	6.93845	6.69688	6.9231	6.9391	7.02694	6.95833	6.41562	6.39756	6.51542
110826	8.47792	8.30585	8.33987	8.51712	8.22524	8.32545	8.54043	8.49416	8.58066	8.49506	8.63218	8.54884	8.59649	8.44478	8.16834	7.5415	7.5784	8.0654	7.76596	8.02855	8.66623	8.39569	8.24196	8.48188	8.47608	8.38658	7.81827	7.82908	7.53891	8.00365
110829	6.33509	6.62069	6.84958	6.6546	6.65959	7.18905	6.97126	7.10234	6.88269	7.15185	6.41608	6.61811	6.65637	6.6009	7.03913	7.14141	7.15308	7.08347	7.059	7.11276	6.8151	7.17933	7.39945	7.16524	7.05333	6.34171	6.56052	7.21625	6.94799	6.73392
110834	1.72871	1.6127	1.57497	1.67075	1.63064	1.6361	1.6625	1.63138	1.62898	1.8969	1.64471	1.67259	1.79285	1.56911	1.87052	1.72462	1.72172	1.59599	1.86523	1.48741	1.71933	1.58761	1.7808	1.68362	1.65215	1.81216	1.67092	1.76562	1.69547	1.71388
110835	1.53239	1.5235	1.44559	1.6312	1.58307	1.73683	1.66854	1.71904	1.58263	1.72362	1.58497	1.58366	1.70209	1.69908	1.65212	1.48425	1.58745	1.57926	1.42988	1.39634	1.7042	1.76613	1.72887	1.58768	1.75661	1.79395	1.74542	1.55391	1.48869	1.58307
110842	9.83746	9.75585	9.71903	9.55772	9.65181	9.41977	9.6033	9.67574	9.54876	9.57124	9.72706	9.67628	9.69346	9.56899	9.2578	9.40543	9.11387	9.3702	9.38835	9.49748	9.74555	9.74793	9.59354	9.71311	9.76812	9.63346	9.47068	9.20875	9.33496	9.37861
110854	6.77771	6.61607	6.59235	6.7675	6.65772	6.03813	6.19406	6.04004	5.73422	5.77383	6.42962	6.36013	6.43103	6.53147	6.35675	6.16577	6.20318	6.16123	6.35	6.13691	6.06977	5.80206	5.96914	6.12678	5.88147	6.3572	6.33823	5.89724	6.00933	6.42008
110855	1.45013	1.58169	1.50158	1.68668	1.66033	1.62592	1.60621	1.58453	1.29442	1.66527	1.58877	1.57151	1.60087	1.49948	1.67284	1.76441	1.46704	1.62846	1.56074	1.62551	1.76358	1.56739	1.84017	1.59287	1.40009	1.75859	1.65705	1.96887	1.39347	1.68129
110862	1.63284	1.54342	1.53835	1.76799	1.51682	1.40781	1.82227	1.74412	1.33703	1.32335	1.79783	1.55116	1.83432	1.48417	1.44934	1.78706	1.66097	1.59854	1.19472	1.75303	1.58206	1.31878	1.37932	1.71554	1.6926	1.54607	1.53747	1.76246	1.39347	1.43733
110876	1.53493	1.4276	1.51582	1.65664	1.52396	1.55629	1.65853	1.58052	1.66474	1.52613	1.61848	1.55559	1.60573	1.49351	1.73526	1.58263	1.66084	1.64281	1.59734	1.67436	1.48542	1.5638	1.62653	1.56228	1.55468	1.76475	1.59426	1.59146	1.69791	1.44886
110877	4.57859	4.32557	4.39085	4.25398	4.5949	4.10465	4.30871	4.34141	4.04104	3.94182	4.54841	4.35083	4.42274	4.32612	4.15527	4.75506	4.51513	4.45426	4.24925	4.16118	4.62883	4.3373	4.32694	4.1734	4.27771	4.53949	4.40943	4.29934	4.33514	4.04357
110880	1.8083	1.70083	1.64476	1.80233	1.72677	1.69359	1.6861	1.46351	1.49405	1.50198	1.61619	1.73615	1.83666	1.69896	1.64681	1.63691	1.34334	1.56694	1.50573	1.67805	1.48887	1.78686	1.6152	1.53694	1.46213	2.09032	1.67174	1.54385	1.6412	1.74461
110886	1.49119	1.4498	1.52405	1.69294	1.66948	1.63441	1.65203	1.7776	1.55279	2.01079	2.01412	1.44122	1.79572	1.73851	1.92641	1.79498	1.49976	1.45592	1.70103	1.60765	1.94727	1.67672	1.47081	1.68361	1.66416	1.60509	1.7219	1.67745	1.64982	1.85082
110891	1.53091	1.61865	1.54538	1.44875	1.50506	1.45929	1.61376	1.4526	1.62279	1.61786	1.51169	1.49142	1.58351	1.52902	1.46072	1.64153	1.56175	1.74096	1.51397	1.61096	1.50528	1.52681	1.6524	1.54195	1.5385	1.77943	1.56624	1.54009	1.32005	1.4708
110893	1.76256	1.70353	1.82256	1.78902	1.66002	1.79453	1.93466	1.78875	1.83215	1.93374	1.78488	1.83962	1.69757	1.73217	1.72202	1.72081	1.6991	1.57651	1.79381	1.66672	1.86362	2.0381	1.6215	1.57889	1.73505	1.61322	1.52386	1.66297	1.65243	1.63107
110902	1.55782	1.48041	1.54774	1.6463	1.41227	1.46544	1.34911	1.55567	1.72842	1.75585	1.65345	1.48175	1.50477	1.67404	1.54689	1.65412	1.92	1.53313	1.61252	1.78806	1.4725	1.41988	1.44092	1.60153	1.65138	1.42965	1.47124	1.63491	1.41372	1.4858
110911	7.11118	7.28496	7.12543	7.13069	7.29148	7.14713	7.25318	7.22072	7.23604	7.25641	7.04474	7.03371	7.06929	7.06026	7.05213	6.69087	6.74511	6.66372	6.55748	6.598	7.40554	7.2858	7.50117	7.44959	7.4379	7.09538	7.25522	6.98938	7.0467	7.19467
110920	6.27735	6.30769	6.26111	6.21971	6.26763	6.83201	6.64503	6.51878	6.18052	6.67291	6.76968	6.83907	6.6396	6.59469	6.82327	7.33029	7.23398	7.20315	7.28396	7.32101	6.99098	6.88125	6.61006	6.67725	6.61052	6.56144	6.40693	6.54791	6.67136	6.45917
110935	1.61361	1.58934	1.50381	1.56129	1.56021	1.44356	1.41414	1.56191	1.48328	1.76208	1.48873	1.54752	1.49335	1.54752	1.64544	1.48789	1.67386	1.66567	1.33432	1.54752	1.41441	1.29878	1.23664	1.60118	1.55002	1.56733	1.51201	1.35168	1.57039	1.41902
110948	3.4533	3.3851	2.80253	3.17186	3.37749	2.2671	2.57972	2.50266	2.60502	2.26254	3.4466	3.08337	2.73834	3.10163	2.89457	2.2223	2.47736	2.81268	2.82175	2.38145	2.48508	2.58889	2.6429	2.48577	2.43699	3.43956	3.29811	2.73672	3.07668	3.68093
110957	1.44173	1.58646	1.50748	1.43163	1.5921	1.50139	1.42936	1.57083	1.6396	1.52074	1.3151	1.45023	1.3661	1.42936	1.58717	1.52724	1.71452	1.41607	1.53331	1.53455	1.45162	1.49167	1.39598	1.43809	1.43753	1.45145	1.40497	1.48957	1.37779	1.43108
110958	1.40154	1.92772	1.6028	1.66582	1.817	1.60249	1.86432	2.02156	1.61129	1.80092	1.81367	1.74611	1.52451	1.82287	1.86712	1.81133	1.62992	1.96397	1.83018	1.64794	1.71019	1.75389	1.62109	1.71815	1.99258	1.7066	1.72721	1.76472	1.88181	1.96239
110959	7.01991	6.80055	6.89414	6.71463	6.81325	6.78434	6.95288	6.73857	6.77306	6.58546	7.02481	6.85101	6.62045	6.71365	6.74155	6.73418	6.68834	6.44595	6.28646	6.32027	7.04162	7.14733	7.32196	6.96095	7.03961	7.39683	7.08183	6.93603	7.10609	7.14287
110960	8.72313	8.88467	8.6647	8.95838	8.84658	9.12245	8.97548	8.92334	9.20469	9.0474	8.94494	8.85227	8.98164	8.93954	8.83254	9.31742	9.41964	9.34081	9.35785	9.41692	8.81673	8.99751	8.91839	9.03607	9.13332	9.06251	8.9538	9.22025	8.95832	9.00366
110962	5.31633	4.95479	4.70579	4.89974	5.10045	4.79886	4.8039	4.30656	4.19887	4.5242	4.80372	4.82759	4.75215	4.92401	4.04176	5.15682	4.9694	4.73204	5.03686	5.22838	4.34887	4.13293	4.22145	4.60732	4.14918	4.66545	4.77362	4.39959	4.4947	4.09647
111173	4.91131	4.65338	4.51306	4.79612	4.76075	4.46042	4.69107	4.61623	4.49372	4.50187	4.87426	4.45528	4.58311	4.58559	4.39108	4.43121	4.43372	4.31985	4.81434	4.44736	4.67784	4.3377	4.48941	4.71753	4.33754	4.33339	4.45173	4.2058	4.41581	4.75886
111174	2.24665	1.93377	1.91199	1.93378	1.77265	1.89911	1.97655	1.86805	2.2817	2.15769	1.94918	2.07978	2.12326	1.89295	1.83722	1.92386	2.22866	2.02708	2.03782	2.12252	1.79649	1.89801	1.83193	2.12317	1.86055	1.69924	1.93119	1.97852	1.94493	1.85677
111175	7.54115	7.28889	7.20401	7.78546	7.39205	7.50281	7.60293	7.52435	7.99056	8.28841	6.96699	7.01567	7.36503	7.03334	6.79333	7.41276	7.23675	7.72971	8.05234	7.93846	7.53387	7.82754	7.41269	7.93191	8.4569	6.92837	7.03178	7.11529	6.95239	7.09181
111970	1.38084	1.48317	1.42659	1.59347	1.43601	1.37264	1.48348	1.47126	1.4116	1.41483	1.66751	1.43272	1.63656	1.44338	1.31549	1.50089	1.61222	1.38602	1.49726	1.77369	1.69887	1.70364	1.44092	1.49192	1.53304	1.42807	1.49128	1.37177	1.46139	1.49944
111975	2.68414	2.41858	2.44113	2.84838	2.46036	2.17114	2.38904	2.60978	2.36191	2.52682	2.57608	1.95366	2.64375	2.48819	2.45478	2.6738	2.5896	2.53487	2.55419	2.594	2.271	2.54616	2.3581	2.30616	2.48999	2.34661	2.50989	2.29796	2.65042	2.24311
112403	7.25351	7.334	7.34819	7.48904	7.56781	7.12146	7.15858	7.46025	6.69658	6.8778	7.42408	7.37717	7.26463	7.24247	7.51988	7.78005	7.50778	7.60508	7.59829	7.2804	6.91971	6.87542	7.13436	6.87773	6.76149	7.13578	7.02073	7.07258	6.83507	7.25692
112405	7.03477	7.08652	6.46251	6.94459	6.37331	6.83974	6.33567	6.52937	6.63843	6.60073	6.00467	6.19028	6.29365	6.58445	6.12949	6.66636	6.44667	6.60725	6.6352	6.801	6.79222	7.23211	6.63599	6.88752	6.86025	6.30127	6.05531	6.28796	6.3522	6.07414
112406	6.50392	6.32522	6.37826	6.26457	6.47409	6.29845	6.54009	6.38148	6.07166	5.97105	6.69587	6.2308	6.38646	6.36332	6.30025	6.30555	6.18378	6.09323	6.25935	6.23167	6.39006	6.21341	6.21801	6.27022	6.00009	6.51782	6.34337	6.10313	6.22023	6.4071
112407	8.14504	8.25974	6.53328	7.51106	5.61901	6.84282	6.0329	5.66177	6.5219	6.58742	5.00726	4.50083	6.18363	6.58043	4.16753	6.81214	6.65406	7.04855	7.34209	7.58702	7.78021	8.26438	7.21059	7.93079	7.89289	5.95467	5.55074	6.05672	6.03905	5.25276
112415	2.39481	2.30313	2.58624	2.54122	2.36082	2.66034	2.65178	2.73179	2.40425	2.56759	2.83297	2.69349	2.51019	2.8022	2.69848	2.38328	2.49766	2.34147	2.40905	2.35804	2.63798	2.64552	2.68373	2.8013	2.66523	2.84403	2.58588	2.88125	2.82388	2.58934
112417	6.09958	6.11545	6.42016	6.42021	6.75641	7.54609	6.77229	6.81447	6.62239	6.7044	6.06561	6.81455	6.77097	6.12276	6.20825	5.36463	4.98189	5.98357	5.58854	5.97583	5.95564	5.60252	5.89016	6.56832	6.33768	5.36438	5.68193	6.20043	5.27149	5.45025
112418	2.11215	2.03353	1.98054	2.18859	2.35778	1.9967	1.55512	1.85832	1.84394	2.475	1.81299	1.86031	1.74449	1.91199	1.83486	2.26054	2.22041	2.44766	2.47339	2.38643	1.89739	1.64778	1.83601	2.05617	2.06979	1.80113	1.6094	1.83615	1.78856	1.8824
112419	1.43266	1.60661	1.3948	1.42236	1.49639	1.63454	1.55313	1.59936	1.94322	1.47006	1.51014	1.41628	1.37935	1.58113	1.51508	1.54734	1.43438	1.57427	1.5057	1.55761	1.29576	1.41163	1.67776	1.39387	1.74576	1.43887	1.46423	1.3164	1.6299	1.66371
112422	2.15652	2.08305	2.3545	2.46216	2.14448	1.96915	2.39414	2.22054	2.2216	2.30573	2.24427	1.91051	2.39173	1.74273	2.77477	2.52057	2.15678	2.46102	2.49158	2.35116	1.84166	2.04262	2.15652	2.42485	1.95032	2.27435	2.24234	2.22078	2.08105	2.09608
11287	12.0141	11.9044	11.7913	11.7588	11.8155	11.8984	11.7441	11.5344	11.4186	11.0835	12.0275	11.876	11.8679	11.9789	11.3094	11.4049	11.1738	11.1385	11.1502	11.0724	11.7907	11.7644	11.2227	11.6524	11.3087	11.996	11.6586	11.2284	11.6199	11.4156
11298	3.634	3.19293	3.54865	3.52845	3.47943	3.20293	3.44662	3.4305	3.33205	2.95724	3.71351	3.41056	3.26828	3.42806	3.27935	3.74365	3.24995	3.56341	3.41518	3.44926	3.23578	3.11167	3.52917	3.3421	3.15836	3.66173	3.45175	3.59296	3.28833	3.03986
11302	2.54657	2.4696	2.52446	2.19145	2.44218	2.43276	2.10332	2.19237	2.03407	2.28124	2.40408	2.1419	2.33689	2.4782	2.3718	2.08045	2.34924	2.55485	2.72879	2.35228	2.01701	2.3543	2.32663	2.1261	2.34416	2.34069	2.09004	2.05238	2.08403	2.37567
11303	5.15868	5.18118	4.53767	4.74653	4.68686	5.02876	4.68579	4.40583	4.86083	4.67172	5.1687	4.75528	4.84965	4.79802	4.70919	4.70693	4.70396	4.59162	4.82327	4.78299	4.89993	5.203	4.23679	4.68712	4.70728	5.32202	4.83675	4.07094	4.64682	4.47679
11304	1.705	1.80688	1.94092	1.76367	1.70475	1.50116	1.55322	1.35055	1.64675	1.60194	1.49436	1.54808	1.54942	1.61582	1.50475	1.84482	1.64578	1.5822	1.81874	1.76454	1.67806	1.36621	1.67794	1.49192	1.6255	1.60463	1.18021	1.35191	1.55405	1.50935
11305	2.78183	2.83086	3.13293	2.97716	3.13106	2.70441	2.76742	2.81292	2.67476	2.90667	3.29727	2.95925	2.83499	2.61279	2.94858	2.87582	2.35749	2.64977	2.83868	2.6784	2.84591	2.76796	2.62223	2.80742	2.51787	3.12466	2.68449	2.54074	2.56415	2.88551
11306	6.58573	6.53604	6.28045	6.22438	6.43579	6.4357	6.50567	6.38977	6.19051	6.151	6.83966	6.74513	6.44712	6.62777	6.42089	5.99497	5.47401	5.72762	5.65687	5.73629	6.52112	6.3333	6.23342	6.25343	6.11741	6.77216	6.57918	5.987	6.34468	6.53325
11307	4.2773	4.72985	4.47211	4.22187	4.29808	4.46956	4.63377	4.06781	4.59465	4.55865	4.80269	4.71309	4.3084	4.76213	4.62306	4.21126	4.38053	4.44747	4.22758	4.52864	4.31205	4.41175	4.20214	4.49847	4.52034	4.48298	4.71722	4.10995	4.45335	4.48338
11308	7.60464	7.79403	7.87795	7.78044	7.93621	8.0048	7.8513	7.87718	8.05755	8.00819	7.73126	7.86508	7.82157	7.83574	7.9741	7.92764	7.99907	8.12249	7.95089	8.10316	7.74787	7.99008	8.06577	7.94691	7.97207	7.81173	7.9527	8.21919	8.20452	7.99217
11350	4.19363	4.39482	4.23814	4.1975	4.36946	4.16513	4.26532	4.49396	4.3275	4.24898	4.24448	4.21082	4.17195	4.12887	4.19006	4.05734	4.22713	4.162	4.17541	4.24442	4.00576	4.16613	4.34042	4.4824	4.36203	3.76565	3.72102	3.92121	4.04237	4.07539
11352	5.59034	5.71885	5.63505	5.5797	5.67534	5.7859	5.70152	6.1513	6.09204	6.30783	5.62272	5.55295	5.78368	5.66909	5.99835	5.93113	5.95338	5.8581	5.75384	5.75672	5.66178	5.84921	6.08906	5.94627	5.99605	5.58794	5.4898	6.01776	5.85309	5.70705
11354	3.06053	3.02915	2.55568	2.72173	2.57305	2.53576	3.07932	2.68325	2.95805	2.51921	2.92736	2.92354	2.63562	2.79854	2.80944	3.20805	2.84855	2.76952	2.94389	2.61538	2.97125	2.60922	2.70993	2.80385	2.65067	3.02325	2.64311	2.71166	2.77602	2.50204
11363	9.88495	9.81672	9.80547	9.57417	9.80641	9.80038	9.92977	9.74785	9.56329	9.50382	9.8229	9.85471	9.74219	9.77166	9.56408	9.08378	9.04253	9.05147	8.96372	9.0966	9.97857	9.85882	9.73817	9.64364	9.54077	9.93304	9.84279	9.41762	9.65215	9.49887
11364	10.6846	10.6658	10.6675	10.609	10.6022	10.7628	10.7058	10.9147	10.5511	10.6637	10.5721	10.6069	10.6542	10.559	10.3605	10.8894	10.5627	10.4152	10.5696	10.5965	10.8152	10.7035	10.5851	10.5424	10.631	10.6263	10.5593	10.3759	10.5284	10.4284
11370	8.93743	8.81311	8.44926	8.62001	8.52315	8.64778	8.79825	8.56223	8.34578	8.47208	8.8716	8.61785	8.70139	8.70052	8.08074	7.81305	7.84428	7.96088	7.9975	7.99064	8.75665	8.60985	8.30178	8.58677	8.45365	8.37338	8.06348	7.52194	7.79825	8.16185
113846	1.39223	1.6193	1.19642	1.31214	1.39607	1.28719	1.36586	1.44396	1.36674	1.52192	1.54481	1.27359	1.39876	1.33914	1.39388	1.59273	1.52	1.54842	1.24474	1.44558	1.40462	1.31253	1.33623	1.55244	1.39809	1.37095	1.25344	1.41332	1.33411	1.26728
113847	1.46813	1.3444	1.4254	1.34905	1.24955	1.28966	1.26685	1.46445	1.47104	1.37379	1.49785	1.32264	1.4097	1.46338	1.58031	1.30782	1.50595	1.2503	1.3992	1.37802	1.35032	1.40648	1.68724	1.52276	1.49468	1.90266	1.48623	1.51766	1.35269	1.4
113848	2.0921	1.61887	1.80497	2.01864	1.85336	1.6825	1.83112	1.73759	1.76115	1.81811	1.84839	1.6882	2.00869	1.73202	1.869	1.89913	1.77021	1.86229	2.10561	1.84125	1.81905	1.56237	1.91995	1.87823	2.09403	1.67851	1.99684	2.01508	1.53904	1.76407
113851	1.855	1.60243	1.71524	1.8346	1.62044	1.62995	1.87034	1.55988	1.49724	1.97713	1.77699	1.71897	1.80239	1.58151	1.81185	1.67448	1.38237	2.06947	1.79961	1.75068	1.88719	1.90099	1.76976	1.95089	1.71734	1.99384	1.84115	1.75761	1.60815	1.97715
113852	1.63696	1.70237	1.76508	1.80515	1.67815	1.61078	2.14067	1.73308	1.61117	1.7219	1.92194	1.48958	1.47873	1.74769	1.86983	1.45685	1.72886	1.90539	1.76454	1.84953	1.72301	1.99115	1.65093	1.60099	1.84084	1.75996	1.65225	1.71768	1.74373	1.62424
113853	1.70402	1.62426	1.89959	1.48831	1.8242	1.67449	1.90122	2.06309	1.6761	1.67372	1.59711	1.69049	1.59711	1.80613	1.84323	2.43178	1.95027	1.57259	1.55192	1.76454	1.88992	1.94388	1.66018	1.63143	1.72586	1.42455	1.64622	1.60614	1.62723	1.55004
113855	1.35357	1.18858	1.28516	1.4036	1.27438	1.36211	1.57866	1.64065	1.68783	1.70356	1.38052	1.48317	1.47873	1.40145	1.46102	1.33916	1.4393	1.27665	1.61477	1.53826	1.37902	1.45128	1.41389	1.38761	1.22782	1.33521	1.18639	1.34255	1.4183	1.40083
113856	1.49328	1.46656	1.61317	1.80323	1.50873	1.71262	2.00299	2.01174	1.76442	1.81044	2.1125	1.57028	1.68741	1.59968	1.78624	1.62421	1.58247	1.80092	1.70323	1.71124	1.54622	1.79852	1.73362	1.95761	2.06664	1.79968	1.74685	1.77937	1.76454	1.78614
113859	1.47015	1.38635	1.37109	1.42588	1.33833	1.11059	1.30938	1.32176	1.54828	1.67556	1.38751	1.50387	1.2392	1.24465	1.30972	1.34772	1.43439	1.44126	1.79739	1.3866	1.46261	1.21724	1.43666	1.39189	1.44768	1.16907	1.21012	1.21958	1.27883	1.2767
113860	1.55972	1.27272	1.37548	1.50077	1.33003	1.38667	1.44532	1.37506	1.67658	1.37091	1.66045	1.4754	1.54414	1.74769	1.37237	1.3612	1.3682	1.42197	1.30279	1.46828	1.30937	1.34597	1.44183	1.32587	1.57498	1.4584	1.5719	1.25674	1.17834	1.36548
113862	1.09408	1.20537	1.35446	1.29768	1.29316	1.16227	1.36352	1.43351	1.32564	1.35446	1.10298	1.28672	1.38285	1.09257	1.46844	1.42427	1.36245	1.29402	1.35538	1.39341	1.19752	1.31609	1.26262	1.42195	1.3033	1.38099	1.31596	1.27723	1.16983	1.32012
113863	1.70125	1.635	1.61358	1.69193	1.60006	1.62463	1.7103	1.71904	1.55183	1.52677	1.44574	1.69761	1.79217	1.61037	1.58068	1.54335	1.73263	1.53854	1.68497	1.77934	1.61106	1.59172	1.48861	2.01218	1.74432	1.45155	1.64552	1.58015	1.63435	1.51799
113864	1.80461	1.46285	1.65331	1.86361	1.43266	1.83466	1.59177	1.69299	1.74145	1.96385	1.63076	1.56136	1.63453	1.82335	1.66627	1.63346	1.68441	1.69871	1.61434	1.66281	1.60676	1.67042	2.04945	1.82868	1.53304	1.62416	1.73217	1.75345	1.65637	1.56852
113865	1.85669	1.73443	1.97914	1.91963	1.69523	1.73793	2.20807	1.99439	1.86546	1.86667	1.92849	2.01673	1.99871	2.0143	2.16587	1.79178	1.67407	2.00294	1.99626	1.89451	1.85044	1.95742	1.66472	2.00847	2.06996	2.03445	1.84192	1.96965	1.91706	1.72689
113868	4.12307	4.07319	3.87252	3.9326	4.37693	4.11576	4.13947	4.07953	4.21272	3.94541	4.42001	4.0571	4.28308	4.12043	3.6371	3.93194	3.8271	3.98174	3.71198	3.99538	4.22356	4.02789	3.82263	3.7255	3.97446	4.16351	3.86204	3.72724	3.93067	3.44579
11409	7.59811	7.58507	7.54183	7.50837	7.34817	7.37394	7.38877	7.46381	7.27076	7.18365	7.47177	7.4392	7.62213	7.44085	7.58933	6.99047	7.05153	7.18125	6.89935	7.12927	7.40861	7.33336	7.08386	7.06214	7.16513	7.43282	7.1917	6.84072	7.11877	7.30139
114128	8.50087	8.5779	8.70107	8.50757	8.80217	8.71298	8.64589	8.84936	8.75247	8.84566	8.56572	8.74896	8.67041	8.52005	9.01712	8.6689	8.46205	8.61067	8.62203	8.58565	8.665	8.70954	8.88111	8.87979	8.76067	8.88521	9.09363	8.89842	8.97533	8.98686
114141	1.82775	1.83461	2.00462	1.64622	1.7171	1.73385	1.6223	1.47697	1.80736	1.54943	1.44574	1.68618	1.47142	1.63652	1.75839	1.68975	1.71267	1.68792	1.66745	2.13268	2.34319	1.63926	1.76284	1.52375	1.74032	1.69235	1.53505	1.63772	1.67146	2.23798
114142	2.36022	2.33277	2.10417	2.34033	2.43204	2.12144	2.3176	2.15078	2.10517	1.91926	2.57247	2.3502	2.28387	2.3792	2.44323	2.04173	1.9489	2.00361	2.03975	1.89686	2.55147	2.28056	2.11734	2.18934	2.25279	2.3899	2.21396	1.8538	1.88558	2.15953
114143	7.38298	7.6207	7.97658	7.43268	7.72331	6.81963	6.99758	7.04203	6.9403	7.05978	6.8663	7.12281	7.13637	7.05698	7.36732	8.39641	8.39826	7.98554	7.97865	8.13412	7.03828	6.75303	7.02771	7.0619	7.08125	7.59339	7.82589	7.93667	7.95101	7.61173
11416	7.71401	7.424	7.45964	7.41252	7.45355	8.05635	7.91875	7.27316	7.29332	6.74771	8.34959	8.05449	7.83487	7.84607	7.52021	7.96273	7.55643	8.09034	7.77123	7.46435	8.23612	8.08518	7.62399	7.66348	7.3965	8.13586	7.94321	7.43671	7.92986	7.65498
11418	2.25048	2.05792	1.88857	1.87429	1.87548	2.0073	2.19861	2.00804	2.21996	1.97457	2.39694	1.70541	1.90132	2.07607	2.19611	1.9806	1.86683	2.07188	2.00019	2.08019	1.69361	1.99263	1.90393	1.99763	2.41217	2.04758	1.93259	2.05411	1.92255	2.2446
11419	2.03008	2.00681	1.98589	1.76469	1.89681	2.20589	2.31501	2.32823	1.87612	2.42048	1.92849	2.18603	2.39814	2.28881	2.03283	2.11507	1.86597	1.9783	1.79847	1.69461	2.38388	2.16881	1.98355	2.10434	2.04743	2.3072	2.14759	2.0822	2.08199	2.22736
11421	2.05208	1.93848	2.21491	2.27626	2.15071	2.11144	2.29477	2.21637	2.0492	2.13784	2.35463	2.02952	2.18567	2.18943	2.15668	1.94405	2.26589	2.08249	2.19912	2.21371	2.12391	1.95723	1.99284	2.25118	2.16115	2.20994	2.32065	2.21315	1.90533	1.95893
114229	1.94531	1.69723	2.18606	1.97379	1.87923	2.02977	2.02426	1.86195	1.98945	2.04349	1.87535	1.80278	2.10917	2.00349	1.93125	2.03655	1.88834	2.03282	1.86471	2.15267	1.97785	1.80196	1.86239	1.79468	2.00316	2.21224	2.04814	1.9713	2.00171	2.05775
114230	2.04947	2.12944	2.07081	2.03926	2.11941	2.06957	2.06793	1.81682	1.96372	2.11549	2.23839	2.0516	2.15642	2.19068	1.99883	1.89151	1.93419	1.89352	2.12809	2.08109	2.06408	1.90923	1.95886	1.86387	1.96429	2.2795	2.0399	1.96659	2.04246	2.13958
11423	1.88562	1.92411	1.9242	2.03029	2.04712	1.91515	2.21253	1.75394	1.81844	1.84774	2.04313	2.02718	1.97329	2.10457	1.87024	2.13358	2.06171	1.93105	2.04557	2.08571	2.12286	1.86786	1.64791	1.81464	2.23298	1.85969	1.81907	1.95752	1.96272	1.71766
114249	2.02588	1.88011	1.89392	1.90799	1.8692	1.8955	1.94221	1.97642	1.89114	1.90288	2.01966	1.97067	2.13196	1.77498	1.79645	1.80128	1.8479	1.91918	1.96732	1.86636	1.92912	1.80214	2.07279	2.01189	2.06783	1.95173	1.85319	1.83399	1.91633	1.90814
114255	3.284	3.2537	3.15003	3.07988	3.14798	2.87494	2.95495	3.21171	3.28377	3.02173	3.26566	2.83546	3.09426	3.25489	3.19125	3.3206	3.54002	3.40767	3.31078	3.48408	2.99725	3.16589	3.09545	3.22123	3.13035	2.94702	3.13484	3.12478	2.93299	2.74536
11425	10.5362	10.4866	10.4353	10.6369	10.5319	10.6533	10.8077	10.7012	10.7845	10.8763	10.2874	10.5305	10.7034	10.4227	9.90271	9.9885	10.1216	10.5514	10.3642	10.5034	10.7458	10.5867	10.5033	10.5769	10.7483	9.93633	9.98872	10.1037	9.91532	9.92742
11426	6.76015	6.86126	6.61705	6.76292	6.77516	6.95424	6.88612	6.77189	6.67042	6.99505	6.96071	6.93656	6.84193	6.9403	6.79073	6.14519	6.27334	6.09781	6.29769	6.15064	6.84844	6.68865	6.75181	6.93937	6.9971	6.9677	7.04472	6.89946	6.9358	6.97551
11428	8.58996	8.41875	8.3889	8.24823	8.52565	8.39994	8.48157	8.30624	8.0702	8.16627	8.68779	8.56665	8.4459	8.43559	8.32144	7.94571	7.93412	8.04237	7.84227	8.00429	8.5082	8.48273	8.58713	8.40072	8.39441	8.81181	8.75346	8.31817	8.52192	8.62575
11429	7.50246	7.70475	7.19399	7.55205	7.66959	7.3532	7.37733	7.1293	7.3255	7.06613	7.66398	7.36584	7.50485	7.69659	6.9317	7.1196	7.3216	7.28894	7.36735	7.19671	7.31344	7.35696	7.38924	7.41174	7.36981	7.34062	7.57757	7.17169	7.31333	7.47343
114301	8.62888	8.62559	8.458	8.41202	8.36588	8.42982	8.51093	8.26927	8.3661	8.32426	8.78906	8.50014	8.52272	8.51208	7.50152	7.23998	7.45642	7.21905	6.93189	7.08108	8.41012	8.19016	8.01523	8.17582	8.14777	8.52693	8.51968	7.42529	7.78984	7.97665
114304	1.96996	2.09005	1.83359	1.7068	1.88057	1.78903	1.82227	2.12502	1.87928	1.94416	1.9311	1.85253	2.06127	1.84878	1.82786	1.96016	1.88736	1.94985	1.94125	2.04713	1.9306	1.94958	2.1426	1.88007	1.90573	2.0267	1.9504	1.91971	1.92255	2.04291
11430	10.1517	9.78091	9.73258	9.86181	9.94843	10.0337	9.95649	9.75573	9.70446	9.76112	9.98712	9.65245	9.77905	9.68854	9.02752	8.45074	8.68777	9.14544	8.96383	9.25129	10.1063	9.866	9.37369	9.72621	9.79489	9.53181	9.03231	8.8035	8.83809	9.21019
11431	5.55094	5.38952	5.30976	5.59725	5.28272	5.18657	5.20494	5.44225	5.36332	5.14662	5.34336	5.17376	5.28323	5.11182	5.42968	5.36819	5.40109	5.25461	5.32447	5.14	5.14197	5.55643	5.49465	5.39545	5.34238	5.44502	5.36852	5.37719	5.2798	5.34281
11432	6.08943	5.80183	5.92939	5.87306	5.82128	5.71917	5.94682	5.63642	5.50822	5.58434	6.44095	6.21367	6.01838	6.18567	6.17364	5.35226	5.30167	5.23492	5.18733	5.08745	6.03185	5.95505	5.54781	5.62274	5.61606	6.18974	6.10908	5.68485	5.98329	6.19234
114332	7.31589	7.50797	7.76028	7.50954	7.2878	7.79849	7.11999	7.52759	7.65139	7.67851	6.50429	6.68536	7.18862	6.75604	7.04157	6.17295	6.46045	6.77058	6.67635	6.72584	7.73148	7.7978	7.6749	7.55215	7.69473	6.93298	7.06215	7.39665	7.02142	7.03925
11433	9.23708	9.2983	9.30458	9.19658	9.22186	8.95427	8.90626	8.8215	8.52842	8.398	9.27213	9.12425	9.07457	9.15001	8.9296	8.53971	8.55867	8.65523	8.51361	8.3545	8.90641	8.97853	8.83522	8.58334	8.42745	9.61536	9.4932	8.96129	9.24939	9.18816
11434	1.97899	1.82165	1.92258	1.77299	1.8661	1.99691	2.20547	1.85196	2.02768	2.12039	2.37804	2.04008	1.91431	2.04874	2.21586	1.94706	1.95464	1.778	1.86851	2.2515	2.16472	2.14283	2.14299	2.2775	2.09596	2.20063	2.24735	1.98547	2.14921	1.97812
11435	1.7454	2.16612	2.15309	1.8244	1.81326	1.71489	1.89333	1.79984	1.86537	1.60415	1.81511	1.87766	1.8085	2.05299	1.70531	2.08191	1.48301	1.84805	1.9397	1.90594	1.5942	1.55118	1.76242	1.88869	2.15628	2.11404	1.93935	1.91328	2.17104	1.84721
11438	2.45037	2.26252	2.37298	2.24538	2.24794	2.26368	2.28779	2.26955	2.31625	2.49189	2.35259	2.42616	2.5117	2.12121	2.37931	2.31186	2.26728	2.26903	2.30654	2.25335	2.35123	2.21155	2.44221	2.15997	2.08314	2.37433	2.60536	2.44019	2.19945	2.29668
11440	1.62973	1.72698	1.73478	1.86174	1.75806	1.40762	1.6588	1.99302	1.5419	1.54154	1.85655	1.77068	1.6743	1.77591	1.79255	1.6586	1.80203	1.61331	1.84308	1.84158	1.87733	1.41482	1.57783	1.88883	1.71195	1.88645	1.67179	1.57997	1.48775	1.66706
11441	2.01297	1.92787	2.04667	1.80092	1.83029	1.90234	2.146	1.7909	1.90536	1.66212	1.73993	1.71135	1.91649	1.86852	1.63399	1.86023	1.9912	1.82379	1.80528	1.78527	2.24439	1.86282	1.77367	1.64366	1.62948	2.23763	1.98813	1.97185	1.82174	1.8363
11443	5.36938	4.91471	4.70758	4.79138	4.90319	4.72736	4.68879	4.44139	4.25513	4.18863	5.07356	5.0816	4.87543	5.23649	5.1567	4.41853	4.47285	3.78049	4.44451	4.22779	4.39356	4.38829	4.74145	4.12854	4.00608	5.44887	5.49884	5.20903	5.30108	5.32947
11444	1.95452	2.1763	2.00406	2.16409	2.03785	1.97321	2.25422	2.01226	2.13315	2.11071	2.00364	2.1692	2.13461	2.0707	1.9673	2.19867	2.15652	1.98166	2.13978	2.13842	2.05461	2.11062	2.07101	2.0151	1.91289	2.24657	1.84119	1.8384	1.86449	2.07459
114479	1.84787	1.67993	1.91545	1.92149	1.53062	1.77465	2.08527	1.94489	1.76866	1.84033	1.89616	1.70447	1.97785	1.73193	1.93162	1.81265	1.76317	1.84109	2.06594	1.97275	1.82052	1.73152	1.87189	1.78706	2.00627	1.87318	1.6508	1.93751	1.79995	1.9657
11447	2.3782	2.30889	2.29244	2.36203	2.53001	2.3113	2.24935	2.57002	2.2339	2.28556	2.11249	2.33243	2.31097	2.07258	2.29362	2.25432	2.50056	2.33553	2.45492	2.7539	2.47579	2.30226	2.04003	2.34289	2.09952	2.6016	2.24042	2.25606	2.0258	2.06791
11448	2.3703	2.00608	2.00873	1.87909	1.73221	1.97145	1.96645	2.06857	2.05947	2.18095	1.94899	1.96649	2.14625	2.24576	2.4215	1.93629	2.15638	1.96002	2.01969	2.17403	2.04361	1.92114	2.14052	1.70102	2.08897	2.20659	1.95477	1.88691	1.95544	2.13863
11449	1.5715	1.67321	1.65477	1.90927	1.88156	1.57974	2.19295	1.84798	1.88559	1.59839	1.90975	1.82801	1.94724	1.43157	1.91485	1.69567	1.75384	1.68882	1.84388	1.87183	1.78642	1.87746	1.78734	1.91652	1.67113	1.78972	1.82004	1.96067	1.89993	1.79362
11450	1.88569	1.76114	1.64575	1.80536	1.88409	1.63989	1.95201	1.79902	1.74006	1.83672	1.77097	1.82227	1.81955	1.77114	1.74146	1.71512	1.75028	1.96016	1.80599	1.81101	1.70059	1.99267	1.54818	1.74315	1.89422	1.89792	1.66958	1.7906	1.6412	2.1359
11451	1.48809	1.44282	1.57373	1.58121	1.51521	1.68243	1.64409	1.638	1.81025	1.86774	1.63579	1.39304	1.58962	1.90342	1.37568	1.48321	1.76088	1.55433	1.64959	1.62503	1.38649	1.4984	1.51361	1.64767	1.53234	1.41287	1.63437	1.51741	1.28301	1.71973
114565	5.72692	5.9516	5.6345	5.8599	5.98485	6.14607	5.89976	6.26049	6.83684	7.1727	4.98272	5.67435	5.83774	5.50882	5.86541	6.60673	6.76673	6.98873	6.93968	7.20723	5.77247	6.27467	6.40046	6.81508	7.0778	4.67805	5.29272	5.9201	5.5626	5.63332
114566	2.09602	2.15271	2.1185	1.98524	2.00819	1.93031	1.71714	1.92176	1.89019	1.96038	1.92236	1.8998	2.06257	1.96038	2.16732	2.11821	1.91025	1.74652	1.7657	1.94254	2.14339	1.85865	1.58255	1.94416	1.7812	1.77648	1.97577	1.70522	1.84929	1.85374
114570	1.65806	1.58342	1.58796	1.57279	1.53992	2.0314	1.57889	2.19237	1.65396	1.65234	1.77518	1.54727	1.51444	1.70683	1.57039	1.44888	1.40994	1.57748	1.5322	1.38737	1.44531	1.69283	1.39918	1.72269	1.7093	1.44848	1.854	1.86872	1.44851	1.38136
114584	8.04094	8.31807	8.2382	8.20438	8.19302	8.23135	8.14822	7.99591	8.04292	8.13683	8.19246	8.37914	8.11352	8.44091	8.55086	8.26208	8.41036	8.2251	8.16466	8.04312	8.0946	7.88997	8.32461	8.17601	8.04612	8.57705	8.61159	8.80256	8.82829	8.61071
11459	1.66613	1.75403	1.66347	1.77434	1.60161	1.9612	2.06853	1.712	1.85858	1.99407	2.23954	2.03579	1.74246	1.7228	1.75859	1.74889	1.90489	2.02703	1.82025	1.99083	1.79327	1.68426	1.66018	2.23061	1.9703	2.01078	2.07568	1.98017	1.75379	1.84917
114601	3.36907	3.17294	3.05636	3.25816	3.38478	3.07955	3.2496	2.85504	2.78803	2.92061	3.21372	3.03949	2.83504	3.29491	3.06746	3.11906	3.23432	2.96395	3.70877	3.11601	3.03256	3.24222	3.23284	2.96194	2.84017	2.85476	3.11965	2.70566	3.19498	3.23047
114602	1.73862	1.90396	1.81151	1.79628	1.72582	1.76119	1.74514	1.76325	1.52771	1.76739	1.95925	1.52508	1.75186	1.60875	1.83269	1.84079	1.90394	1.76558	1.9964	2.00119	1.6755	1.74251	1.78309	1.57861	1.73781	1.75001	1.73112	1.65387	1.53884	1.75028
114604	5.17357	4.9792	4.97367	5.28294	5.2545	5.09564	5.20173	5.32101	5.23514	5.22152	4.87237	4.80699	4.88616	5.05114	5.13727	5.85421	5.64936	5.37244	5.71648	5.47796	4.93046	4.7292	5.28729	5.23995	4.99019	4.6301	5.00417	4.75826	4.81499	5.4127
114606	5.04472	5.1115	4.74369	5.23981	4.82525	4.36568	4.69525	4.72161	3.88736	4.14043	5.16559	5.20571	4.95519	5.18477	5.16869	4.61744	4.37015	4.02689	4.35049	4.23565	4.57441	4.33125	4.30433	4.23958	3.85212	5.51614	4.84995	4.80928	4.49221	5.37121
114615	2.7511	2.70083	2.58409	2.67153	2.66331	2.40493	2.30493	2.33934	2.25027	2.13254	2.58782	2.36251	2.28951	2.55455	2.51538	2.39789	2.48277	2.36598	2.6117	2.59955	2.43961	2.40056	2.31455	2.2641	2.31935	2.53079	2.60503	2.47648	2.4161	2.56334
11461	11.454	11.5056	11.583	11.4589	11.4935	11.4854	11.4535	11.4179	11.1963	11.3288	11.4847	11.5511	11.5259	11.5931	11.6871	11.1999	11.3109	11.2625	11.3332	11.1366	11.3975	11.4199	11.4672	11.4022	11.3532	11.583	11.7777	11.656	11.6995	11.6732
114640	2.31317	2.48342	2.68022	2.92678	2.31195	2.4237	2.36039	2.76157	2.51822	2.25002	2.22752	2.53514	2.45196	2.11577	2.44454	2.44436	2.41713	2.63448	2.53258	2.6867	2.54796	2.24461	2.42217	2.34397	2.25936	2.55402	2.43843	2.36531	2.43665	2.36325
114641	5.74265	5.74875	5.79642	5.73877	5.78301	5.40685	5.38396	5.43104	5.23562	5.38881	5.78917	6.05676	5.79919	5.85858	5.89966	5.65941	5.575	5.42783	5.48434	5.32499	5.71792	5.3677	5.70309	5.50691	5.2941	6.07126	5.93335	5.41813	5.73607	5.72909
114642	2.24439	2.35309	2.65295	2.52796	2.4469	2.44842	2.39246	2.47859	2.49064	2.09871	2.26212	2.34542	2.55951	2.44554	2.63193	2.55213	2.53045	2.59078	2.48663	2.73499	2.28173	2.13536	2.18544	2.33867	2.25945	2.4544	2.46723	2.638	2.52562	2.3579
114643	3.03012	2.75124	2.98827	2.64682	2.97296	2.55927	2.73528	2.22249	3.14713	2.14073	2.62626	2.34686	2.63147	2.33048	2.53359	2.9163	3.24063	3.11265	2.33066	2.72138	2.53907	2.13177	2.72101	2.18549	2.376	2.53512	3.03159	2.63002	2.97993	2.77755
114644	3.92227	3.66834	3.74379	4.04818	3.56465	3.60729	3.78771	3.46814	3.90336	4.04061	5.33342	4.22393	4.1084	4.59835	4.24717	3.40604	3.72905	3.90171	4.25265	3.99846	3.74692	3.68738	3.22042	3.74329	3.71639	5.18679	4.22579	3.71547	4.89112	4.60721
11464	1.70444	1.73274	1.77547	1.51615	1.78042	1.63817	1.61218	1.89112	1.72371	1.82914	1.66891	1.65854	1.75725	1.87832	1.83559	1.66203	1.47681	1.87012	1.79143	2.17744	1.86215	1.78265	1.72722	1.64198	1.74675	1.8294	1.74257	1.50972	1.87673	1.70525
114654	1.62801	1.80905	1.5745	1.74301	1.78337	1.7664	1.66379	1.90896	1.73095	1.75117	1.66803	1.45371	1.47873	1.66095	1.86789	1.8505	1.69914	1.53618	1.59771	1.99571	1.66049	1.58525	1.62103	1.93126	1.69292	1.99499	1.67432	1.47878	1.55334	1.92191
114660	1.88412	1.74679	1.72556	1.76442	1.66601	1.83299	1.89168	2.04244	1.82428	1.81282	1.75971	1.95305	1.83013	1.8162	2.09348	1.88248	1.70482	1.75714	1.96686	1.675	1.78295	1.96085	1.7558	1.68083	1.99245	1.78768	1.80108	1.8235	1.81637	1.97086
114661	1.89031	1.65143	1.72626	1.96091	1.66925	1.88303	2.08914	2.28332	1.82618	1.67103	2.09173	1.88149	1.81814	1.8704	1.98204	1.61478	1.76628	1.89738	1.94125	1.6802	1.60454	1.60551	1.53198	2.03209	2.34915	1.58515	1.8657	1.95624	1.96456	1.66009
114662	1.9344	1.96804	1.90755	1.98028	1.69367	1.74652	1.9542	1.96777	2.08383	2.00421	1.96973	1.9526	1.92817	1.90522	1.90713	1.97385	2.18344	1.85692	1.78844	1.87795	1.9453	1.88413	1.75425	2.07461	2.0058	1.89118	1.81196	1.76498	1.70479	1.81707
114663	4.66124	4.35403	4.32363	4.52148	4.5168	4.23644	4.02857	4.29647	3.59997	3.1902	4.28181	4.38744	4.13916	4.42449	3.9156	3.46573	3.96211	3.99989	3.55273	3.6342	3.58776	3.81289	4.17101	3.95994	3.64969	4.45517	4.61116	4.0574	4.42716	4.55462
114664	9.07057	8.95532	9.36519	8.99429	9.10688	9.19142	9.41858	9.1899	8.82307	8.84029	9.20392	9.44543	9.18022	9.14286	9.12001	8.21461	8.32895	8.56211	8.23915	8.3567	9.37088	9.04342	8.92223	8.72856	8.96972	9.28104	9.08319	8.75721	8.87967	9.01744
114666	1.76634	1.66666	1.85094	1.76269	1.67475	1.79212	1.93969	1.86195	2.39516	1.92152	1.92849	1.82227	1.99911	2.05745	1.81477	1.78166	1.77869	1.97395	1.88038	1.9994	1.99869	2.09208	1.93661	1.6089	1.97327	2.05247	2.03884	1.79476	2.0297	1.7581
114668	2.40336	2.48759	2.31087	2.6278	2.52108	2.43276	2.33062	2.91121	2.52168	2.23584	2.55903	2.755	2.62825	2.07686	2.67974	2.12621	2.30569	2.14771	2.44863	2.74076	2.54711	2.26833	2.27512	2.13732	2.51008	2.78225	2.27676	2.6225	2.27174	2.22826
114672	1.22811	1.26377	1.10075	1.13187	0.974001	1.11769	1.21137	1.29019	1.26876	1.22953	1.25307	1.35511	1.22094	1.09214	1.15766	1.22876	1.55661	1.3344	1.16377	1.06978	1.5112	1.52885	1.1508	1.2018	1.06089	0.916182	1.33913	1.1232	1.25239	1.36548
114674	5.24162	5.12219	5.03131	5.10569	5.4615	5.06913	5.5496	5.12953	5.07034	5.056	5.01106	5.06198	5.17031	4.96129	4.4349	5.72944	5.61316	5.46874	5.81393	5.50291	4.8501	4.9076	5.19839	5.40026	5.00529	4.7127	5.03984	5.10395	4.85456	4.64634
114675	1.4469	1.49562	1.51893	1.50679	1.50477	1.63031	1.71159	1.59371	1.40038	1.45437	1.77704	1.40165	1.82477	1.3801	1.32802	1.61652	1.40103	1.5279	1.56564	1.47511	1.55126	1.60523	1.75859	1.99763	1.9703	1.47452	1.54541	1.30791	1.6412	1.74425
114679	3.07309	3.11767	3.1726	3.416	3.18104	2.46136	2.98143	2.78312	2.5716	2.85926	3.61915	3.01828	2.78488	3.00709	3.63073	2.8276	3.21016	2.92171	3.40492	2.3844	2.57527	2.90277	2.52221	2.8858	2.8018	2.79811	3.02579	2.74516	3.29156	2.87418
11468	1.77477	1.89265	1.86324	2.00989	2.00426	1.5782	1.62627	1.84834	1.7352	2.40757	1.91266	1.79058	2.22339	1.84655	2.0578	1.85447	2.18506	2.02141	2.32856	1.87015	1.81354	1.53837	1.65298	1.64342	1.76401	1.98292	1.83852	1.80207	1.57901	1.71718
11470	1.87796	1.90395	1.86879	1.8334	1.771	1.60274	1.70809	1.66283	1.70719	1.78265	1.72578	1.73996	1.82923	1.94699	2.03148	1.81984	1.96018	1.8717	1.78403	1.69236	1.72658	1.49123	1.44092	1.83083	1.84574	1.75859	1.91105	1.76609	1.61903	1.85109
114712	1.64082	1.81292	1.45437	1.62842	1.57718	1.44709	1.42582	1.69694	1.57011	1.59525	1.67703	1.45163	1.27924	1.38637	1.69623	1.69009	1.8625	1.59525	1.77659	1.50218	1.72909	1.67412	1.75859	1.84801	1.98049	1.62316	1.42256	1.68242	1.60014	1.41783
114713	6.50202	6.73821	6.897	6.7771	6.89757	7.13793	7.03936	7.30094	7.537	7.4814	6.45227	6.68823	6.72624	6.64758	6.99349	7.60117	7.54734	7.60544	7.36692	7.50588	7.00838	7.0282	7.32231	7.33278	7.40245	6.52514	6.8508	7.40814	7.1881	6.87602
114714	2.1276	2.05076	2.15571	1.89244	2.15082	1.87083	2.07241	1.90721	1.82128	1.66972	2.01005	1.93882	1.99962	1.90656	1.99978	1.75915	1.93151	1.97255	1.72685	1.83124	1.77027	1.92615	2.04328	2.02957	1.73175	2.2042	2.15512	2.13105	2.01459	1.90679
114716	2.79254	2.6075	2.79933	3.08991	2.77621	2.82736	2.93614	3.02656	3.03644	3.11531	2.92038	3.07693	3.06376	2.93046	3.27703	3.03107	2.82852	2.88921	2.75254	2.8064	3.23612	2.74112	3.0861	2.84929	2.88917	2.94874	2.89314	2.94201	2.57681	2.60157
11471	2.04691	2.17176	2.35445	2.19145	2.07823	1.98029	1.98468	1.95986	1.94506	2.16003	2.17892	2.08466	2.44586	1.96047	2.14034	2.16036	2.16424	1.99393	2.01908	2.31839	2.54545	1.9323	2.17684	1.96385	2.03257	2.36021	2.11752	2.2967	1.98444	2.16115
11472	2.03736	1.8963	1.91875	1.6025	2.08559	1.93984	1.74343	1.64289	1.68011	1.85676	2.00392	1.94266	1.85728	2.16082	1.83897	1.92704	2.02597	1.97766	2.32196	2.07869	1.97078	1.85794	1.74235	1.68833	1.6845	1.98026	1.89915	2.04451	1.83172	2.00108
114741	5.15874	5.20425	5.45495	5.02064	5.20495	6.04827	5.93866	6.25428	5.61777	5.95222	5.61614	5.63468	5.91174	5.52985	5.96225	5.5953	5.48601	5.50094	5.09026	5.50906	5.57271	5.89798	6.15683	5.93448	5.94842	5.42769	5.28525	5.91509	5.71098	5.51317
11474	1.57505	1.73639	1.71379	1.67082	1.53078	1.77641	1.70673	1.27652	1.48328	1.86002	1.54439	1.50416	1.50748	1.77645	1.94757	1.87574	1.93813	1.39366	1.8494	1.98117	1.85329	1.59329	1.82765	1.6029	1.53304	1.84513	1.72081	1.44098	1.84954	1.84892
11475	2.65069	3.07447	2.80411	2.47089	2.64719	2.48087	2.19704	2.31368	2.1244	2.47115	2.6962	2.39904	2.13605	2.5256	2.75401	2.31727	2.77364	2.62439	3.81155	2.81945	2.45919	2.27322	2.72561	2.07243	2.39412	2.83308	2.72146	2.63728	2.86212	2.67226
11477	6.57592	6.73547	6.68343	6.60302	6.65583	6.73428	6.76811	6.81318	6.67627	6.73229	6.31775	6.64744	6.72689	6.72477	7.22815	6.79864	6.90785	6.71242	6.7764	6.55086	6.46262	6.41432	6.67238	6.76783	6.54763	6.39367	6.79171	7.14529	6.9397	6.90621
11479	3.41568	3.46001	3.69052	3.07937	3.65518	3.43144	3.36348	3.2812	3.2935	3.62537	3.61061	3.32117	3.38712	3.31091	4.2363	3.41147	2.9245	3.07549	3.54576	3.67386	3.67278	3.03038	3.19714	3.77054	2.89027	3.56584	2.75828	3.24729	2.89208	3.76837
11480	6.49381	6.53148	6.49825	6.36222	6.64632	6.57688	6.52392	6.8573	7.009	7.13434	6.05726	6.21252	6.44597	6.27998	6.49298	6.80582	6.68643	6.72461	6.6782	6.92871	6.4939	6.61301	6.80609	6.85587	6.97152	5.93478	6.02115	6.50557	6.34759	6.31662
11481	4.44613	4.84079	5.06643	4.59328	4.52851	4.93886	4.26697	4.95148	4.74021	4.61019	4.41723	4.35441	4.77454	4.97907	4.81654	4.96976	5.19944	5.4466	4.53468	4.88756	4.23009	4.61767	5.05333	4.59001	4.42104	4.53525	4.30942	4.36115	4.29141	4.25646
11482	2.37626	2.39543	2.33175	2.63776	2.37771	2.18844	2.29071	2.07559	2.16523	2.18245	2.55462	2.26978	2.14143	2.50465	2.2406	1.9748	2.2394	2.40091	2.08435	2.27015	2.1238	2.3312	2.18891	2.38721	2.35385	2.4171	2.63128	2.10587	2.17481	2.43958
11484	3.16131	2.48037	2.903	2.99693	3.09096	3.0188	2.9395	3.15629	3.49413	3.33641	3.32981	2.72648	2.88005	2.77547	1.75859	3.03191	2.9395	3.11928	3.41819	3.06382	3.37391	3.14596	3.79246	2.84891	3.37738	3.70422	2.7471	2.49799	2.77953	2.33691
114863	6.41096	6.53067	6.47434	6.48708	6.47453	6.60609	6.50099	6.53429	6.3506	6.3851	6.26159	6.24556	6.30677	6.22855	6.49275	6.57423	6.69099	6.23696	6.34909	6.31122	6.39602	6.25181	6.48955	6.45734	6.24793	6.43178	6.19349	6.26751	6.3327	6.24033
11486	4.44818	4.64202	5.02811	4.94715	4.96243	4.77674	4.77362	4.4665	4.59452	4.82265	3.93187	3.9609	4.01639	4.04435	3.87083	4.61935	5.20597	4.9468	4.48369	4.98807	4.66428	4.56908	4.9438	5.0787	4.59474	4.28202	4.4388	4.44147	4.23343	4.55076
114873	1.99054	1.90881	1.86752	2.01791	1.75518	1.82715	1.84771	1.76808	1.99221	1.92043	1.72592	1.71889	1.76012	1.75967	2.08779	1.87388	1.91209	1.89385	1.8935	1.98338	1.9402	1.96611	1.81022	1.68701	1.87682	1.96588	1.8667	1.88458	1.91458	1.90814
114874	3.92518	4.0045	3.82441	3.97685	4.0131	3.89516	3.99622	3.90598	3.88381	4.11421	3.87827	3.84611	3.66224	3.50759	3.7535	3.97576	3.92839	3.84573	4.08818	3.93875	3.89335	3.67305	3.7225	4.08887	3.99293	3.87365	3.95186	3.90447	3.92059	3.77327
114875	1.64638	1.51448	1.74554	1.6324	1.39922	1.64013	1.60546	1.64749	1.69915	1.70057	1.6553	1.64671	1.65117	1.6593	1.63811	1.69007	1.58461	1.77524	1.66238	1.63966	1.77773	1.73365	1.54499	1.7928	1.569	1.83185	1.70607	1.6361	1.54795	1.53094
11487	5.92235	6.00804	6.02968	5.96762	6.08172	6.25083	6.06419	6.08018	6.15505	6.10421	6.15218	6.13454	6.0194	6.16702	6.37821	6.02927	5.92994	5.85449	5.85699	5.85224	5.9086	5.97872	6.18615	6.05102	5.9968	6.51173	6.53532	6.55056	6.68841	6.41641
114886	2.30196	2.54262	2.0225	2.81628	2.46492	2.72481	2.81974	2.98611	2.2974	3.04866	3.61915	3.89136	3.41045	4.30554	2.55272	2.23624	1.93601	1.46973	2.08184	1.4658	3.10528	2.65698	2.16755	3.43304	2.91961	4.16145	2.7979	2.1996	2.60878	2.47904
114889	1.94122	2.00243	2.12583	2.15847	1.92699	1.98371	2.0634	2.25586	1.87034	2.04374	1.85023	1.98118	1.83314	1.95896	1.95512	2.07509	2.14039	2.14184	2.12518	1.99515	2.06812	2.15925	1.978	2.04758	2.03302	1.99787	2.0929	1.86771	1.85892	2.04617
11488	3.32779	3.12918	3.20777	3.21217	3.56983	2.85572	3.1229	2.76168	2.90851	2.44554	3.48786	3.31122	2.96225	2.89657	2.67059	2.49079	2.65422	2.75228	2.60037	2.9797	3.28199	3.16342	2.73301	2.85177	3.06187	3.35885	3.24216	2.68697	3.07589	2.86001
114893	5.75684	5.49179	5.74409	5.61733	5.7971	6.07375	5.72868	5.68491	5.82365	5.61334	5.78532	5.78202	5.59879	5.76596	5.73245	5.69047	5.64667	5.7581	5.4327	5.59957	5.70362	5.76337	5.93215	5.73636	5.8447	5.80886	5.83502	5.6567	5.79662	5.70698
114896	6.44527	6.33253	6.28809	6.35271	6.33382	6.26537	6.35632	6.38079	6.17014	5.89217	6.44616	6.30649	6.35086	6.32113	6.29556	6.45135	6.60454	6.39762	6.39442	6.23638	6.25414	6.0794	6.32116	6.23758	6.08495	6.3041	6.41128	6.24618	6.22135	6.40464
11489	2.23732	2.33406	2.15464	2.28787	2.44803	2.03505	2.06449	2.00051	1.77764	2.32055	2.4696	2.18512	2.19564	2.66071	2.13468	2.01673	2.33762	1.95406	2.08091	2.29023	2.40512	2.05342	1.99124	2.06864	1.9023	3.28067	2.12916	2.21218	2.45047	2.37591
11490	2.75029	2.68658	2.73833	2.61199	2.73335	2.80264	2.67699	2.7742	2.67485	2.59267	2.82528	2.70754	2.71158	2.89064	2.70787	2.72297	2.70625	2.71736	2.88392	2.76438	2.70836	2.57365	2.58941	2.75269	2.73107	2.82394	2.74535	2.7519	2.57225	2.73575
11491	5.95568	6.08026	6.07272	5.91071	5.91506	6.18227	6.1565	6.03027	5.92799	6.22439	6.33384	6.24355	6.16787	6.16298	6.1442	6.06432	6.00368	5.87899	5.96977	6.09378	6.13794	6.18471	5.9661	6.10836	6.05202	6.35427	6.05529	6.0473	6.08821	6.00415
11492	2.83252	2.88139	2.87489	2.95457	2.97587	2.96746	2.84669	2.85962	2.77194	2.83174	3.14788	3.30846	2.78545	3.20179	3.03558	2.84054	2.90401	2.79031	3.11202	2.85786	2.82364	2.79457	2.77799	3.00499	2.75948	3.48283	3.00652	3.05539	2.9713	3.16302
11495	2.13699	1.62542	1.66823	1.5918	1.59519	1.87651	1.80728	1.66931	1.80594	1.73986	1.90039	1.68264	1.79481	1.8503	2.19611	1.49954	1.60029	1.41133	1.49472	1.3816	2.13589	1.66571	1.83671	1.69111	1.94524	1.79648	1.65731	1.59466	1.60179	1.45187
11496	1.71533	1.47615	1.7556	1.72894	1.70288	1.64142	1.60688	1.79091	1.84648	1.74967	1.78794	1.69666	1.83228	1.75579	1.85452	1.70546	1.6581	1.81411	1.77767	1.67226	1.67608	1.67342	1.66699	1.76091	1.64545	1.90058	1.77014	1.76224	1.74156	1.88356
11497	2.01478	1.79699	2.31487	1.92041	1.85763	1.75022	1.77295	1.93192	1.89114	2.25475	1.93933	1.93801	1.88757	1.84909	1.9673	1.92583	2.06096	2.30182	2.00098	1.89757	1.63542	1.75438	1.93192	1.97723	2.26907	1.95576	1.88528	1.98426	1.91238	2.11707
11499	1.77751	1.43862	1.56035	1.58845	1.68733	1.84884	1.73733	1.71686	1.56245	1.86345	1.90445	1.56741	1.52435	1.71058	1.83682	1.61817	1.83255	1.48327	1.64909	1.43829	1.84228	1.52742	1.8207	1.82255	1.91425	2.02164	1.62891	1.48273	1.55489	1.53488
11500	1.76155	1.71177	1.76689	1.59305	1.69423	1.8525	1.7103	1.7213	1.74007	1.5987	1.71743	1.86601	1.86855	1.56697	1.7312	1.58676	1.85328	1.7951	1.84225	1.65759	2.10182	1.78997	1.70298	1.76204	2.0979	2.06124	1.8676	1.7656	1.72632	1.5559
11501	3.21068	3.50963	3.22755	3.2742	3.14667	2.69493	2.8823	2.28767	2.46402	2.84831	3.31808	4.17381	2.59735	4.28226	3.10056	2.43058	3.07673	2.54198	3.57002	3.49277	2.2606	2.83062	2.26445	2.66713	2.43471	3.27397	3.49259	3.10791	4.07772	2.81941
11502	8.78737	8.86119	8.62919	8.69884	8.68875	8.96151	8.8082	8.66156	8.65687	8.76059	8.97629	8.78692	8.74392	8.8217	8.51925	8.4129	8.3488	8.32549	8.30494	8.25305	8.79707	8.7816	8.77852	8.90952	8.76074	9.34401	9.27519	8.99071	9.26899	8.85619
11504	7.70931	7.68808	7.05995	7.61374	7.61636	7.38665	7.40602	7.43203	7.32685	7.93349	6.17982	6.76036	7.08586	6.96028	6.41947	7.89365	8.06514	7.44791	8.1466	7.91249	7.19145	7.53124	7.15212	7.7183	7.63769	6.31596	6.42027	6.5292	6.66586	6.26679
11512	5.55498	5.51381	5.20274	5.64361	5.50837	5.52647	5.11949	5.12068	4.71321	4.95598	5.43716	5.2908	5.38423	5.49407	4.60771	4.83964	4.82237	4.47311	5.06529	4.9574	5.25183	5.08137	4.943	4.88577	4.93177	5.0509	4.91924	4.44241	4.63554	4.80147
11513	2.40296	2.32182	2.40727	2.37518	2.34664	2.26372	2.43737	2.22937	2.43455	2.64769	2.9766	3.20678	2.32615	2.96034	2.44919	1.74301	1.95674	2.08209	2.07369	1.70395	2.30506	2.44843	2.36222	2.51967	2.39077	2.91439	3.24547	2.29102	2.95026	2.68692
11514	1.46508	1.48096	1.34045	1.25492	1.526	1.4039	1.38285	1.29033	1.38028	1.99504	1.64368	1.24754	1.63479	1.37182	1.46939	1.42924	1.57699	1.35204	1.56262	1.33667	1.64748	1.30106	1.44659	1.49192	1.61297	1.75859	1.41835	1.56938	1.54953	1.91203
11515	5.52114	5.3556	5.54685	4.98021	4.9879	5.40114	5.4291	5.27684	4.73896	4.71767	5.91321	5.82464	5.62741	5.77544	5.64314	4.97651	4.37964	4.38797	4.12354	3.58042	5.58886	5.32571	5.31839	4.8689	4.97083	6.19317	5.97504	5.31	5.81347	6.03267
11516	1.63641	1.6834	1.78706	1.46739	1.75902	1.88384	1.75185	1.65303	2.03163	2.24756	1.74694	1.81005	1.75239	1.7456	1.43988	1.77415	1.93624	1.84217	1.73492	1.76987	1.72169	1.76073	1.71522	1.7405	1.74548	1.84122	1.72212	1.5649	1.86381	1.79257
11517	1.82356	1.82945	1.78793	1.87523	1.68288	1.79363	1.78693	1.96656	1.94028	1.9214	1.86983	1.69549	1.63292	1.93997	1.9018	1.83163	1.72806	1.75463	1.87835	1.79806	1.92368	1.85451	1.88373	1.93734	1.6973	2.06589	1.82629	1.90631	1.6329	1.89386
11518	5.66978	5.47055	5.31592	5.61247	5.59667	5.15739	5.07187	5.13161	4.42725	4.70091	5.54576	5.52828	5.49605	5.69628	5.33677	4.8416	4.71891	4.7565	5.1576	4.91795	5.01916	4.80501	4.9378	4.91612	4.63741	5.48219	5.50151	5.19236	5.36773	5.45242
11519	2.18503	2.12968	2.27646	2.08289	2.10594	2.2004	2.00207	1.99095	2.04522	2.13294	2.03395	2.08054	2.17801	2.08948	2.10976	2.14929	2.02517	2.11878	2.14117	2.29073	2.10873	1.8878	2.07835	2.02623	2.15545	2.1328	2.29493	2.13629	1.98577	1.98941
11520	11.9963	12.0549	12.2395	12.2327	12.3265	12.0982	12.1611	12.3247	12.2371	12.4334	11.7032	12.0223	12.0418	11.8739	12.0935	11.6806	11.7214	11.8488	11.9813	12.0038	12.0946	12.0478	12.3438	12.3547	12.3441	11.8981	12.0379	11.9988	11.9614	12.0805
11522	11.7407	11.4912	11.6951	11.5371	11.5376	11.4814	11.5468	11.4976	11.3025	11.3766	11.5194	11.6605	11.628	11.5619	11.167	10.6421	10.5722	10.9623	10.9954	11.0667	11.6613	11.6006	11.3923	11.3	11.4597	11.1215	10.9225	10.2082	10.5064	10.988
11529	3.3116	3.29283	3.40113	2.87024	3.43746	3.13256	3.0944	3.57822	3.18443	3.33278	2.98228	3.01745	2.80922	3.01816	2.58449	2.6414	2.27032	2.66053	2.4851	2.69479	3.16754	3.23469	3.60037	3.04214	3.28185	2.8711	2.85594	2.48143	2.39172	2.47848
11532	10.6122	10.4457	10.3925	10.5071	10.4018	10.5963	10.5893	10.4647	10.528	10.4335	10.7158	10.4978	10.5301	10.5437	10.2488	9.91833	9.87317	10.0597	10.0115	10.1402	10.5906	10.6675	10.5338	10.3978	10.5404	10.6953	10.4844	10.3517	10.4382	10.4094
11534	9.89791	9.84662	9.80678	9.7882	9.90699	10.1381	10.0484	9.92767	10.0257	10.1349	10.3443	10.0133	10.0597	10.0446	9.45548	9.22541	9.15004	9.69261	9.39127	9.51231	10.1087	10.0908	9.86636	9.92689	10.1309	10.2835	9.98942	9.56073	9.9044	9.66622
11535	8.18687	8.46829	5.33378	6.64714	5.09594	6.23114	5.64584	4.69151	6.17109	6.43162	4.44935	4.60245	6.08218	7.0918	4.60117	5.27465	5.59698	5.71035	6.30641	6.79492	7.52904	8.78632	5.70039	7.36919	6.84258	5.58149	4.79386	4.75852	4.73273	3.99871
11536	4.22666	4.39503	4.68215	3.96673	4.31839	4.16988	3.78572	3.92577	3.73534	4.23882	3.69859	4.52892	4.05743	4.388	3.58279	2.80129	3.04791	3.23867	3.18029	3.02655	4.17903	4.05245	3.9964	4.32519	4.29609	4.37923	3.82843	3.29379	4.1942	3.71727
11537	3.83559	2.87833	3.35785	3.47813	4.33059	3.74487	3.22784	4.29416	4.758	5.97429	1.99296	1.86359	2.30875	2.28001	2.06546	3.51821	3.21855	3.40688	3.53599	4.89024	4.72006	2.69005	2.26135	5.76905	5.44716	1.87849	2.01028	2.09534	1.63008	1.90699
11538	9.39912	9.47188	9.59896	9.56971	9.6804	9.54746	9.62961	9.74405	9.91803	9.92688	9.42638	9.57233	9.54063	9.45641	9.76798	9.52175	9.5975	9.65623	9.61441	9.73824	9.41963	9.38869	9.68022	9.68774	9.7147	9.33627	9.43472	9.69541	9.60048	9.68222
11539	4.65689	4.85903	4.23195	4.27686	4.65023	4.29132	3.92111	3.89195	3.56914	3.72756	5.04129	4.35378	4.64748	5.14296	3.77515	3.65188	3.55872	3.83502	3.76832	3.64548	4.0675	3.51379	3.36795	3.60118	3.56833	3.95523	3.57682	3.41098	3.56456	3.40301
11540	3.24489	3.3425	3.39935	3.28041	3.22689	3.20786	3.21316	3.4087	3.31518	3.39638	3.40153	3.44626	3.32684	3.56157	3.40354	3.27022	3.30426	3.44586	3.49167	3.16125	3.47447	3.19518	3.20888	3.26691	3.31735	3.42124	3.16704	2.97615	3.29919	3.23209
11541	3.82457	4.20768	3.8751	3.94532	3.36652	3.44075	3.25838	3.27931	4.09525	3.6598	2.86296	3.22295	3.49178	3.14605	2.68261	3.88368	3.94852	3.43028	3.42487	3.41602	3.03412	3.32733	3.62063	3.22486	3.35327	3.54372	3.63071	4.34439	3.73671	2.97635
11542	1.81198	1.87376	1.8444	1.7412	1.82665	2.06983	1.81003	1.90786	1.98282	2.11062	1.77025	1.95818	2.21792	1.88559	1.94393	2.05351	1.86865	1.80492	1.80617	1.76866	1.93927	1.87899	2.0887	2.01116	1.66537	1.99497	1.71934	1.81719	1.66171	1.98572
11544	6.97166	7.09172	7.02801	7.10394	6.97306	6.90143	6.74673	6.95655	6.83498	6.72982	7.06325	6.97448	6.79923	7.23213	7.47023	7.45738	7.4488	7.23508	7.49101	7.15876	6.79776	6.81617	6.9894	6.91646	6.86137	7.17794	7.51225	7.37143	7.4371	7.42024
11545	5.67929	5.29128	5.08823	5.37976	5.62358	5.20772	5.11338	4.94336	5.07352	4.71721	5.63074	5.31399	5.28213	5.37266	5.04171	5.29549	5.165	5.37448	5.62696	5.16303	5.03718	5.18121	5.18974	5.15679	5.07362	5.47255	5.74001	5.19298	5.31194	5.56003
11546	6.98508	6.91735	6.98948	7.10547	6.83403	6.73269	6.43774	6.71092	6.79907	6.69832	6.87569	6.67574	6.84065	6.95229	6.9261	7.01524	6.92571	6.86912	7.0931	7.11651	6.61295	6.84961	6.69569	6.68831	6.81374	6.85736	6.91314	6.85503	6.84781	6.90824
11548	2.58874	2.2278	1.98207	2.3198	2.16104	2.15765	2.25754	2.60207	2.21169	1.84547	2.22878	2.4908	2.29537	2.75157	2.19611	2.21922	2.1293	2.10771	2.02294	2.05099	2.09819	2.04331	1.77297	2.38528	2.00835	2.57523	2.14782	2.2967	2.19765	2.02093
11549	1.66676	1.74377	1.71227	1.61366	1.73119	1.6113	1.5131	1.65737	1.48276	2.02901	1.5585	1.61284	1.73695	1.61426	1.61637	1.71844	1.68521	1.48967	1.78013	1.65562	1.66938	1.51931	1.91301	1.82667	1.51146	1.76202	1.48444	1.81769	1.76271	1.99769
11551	1.74226	1.84096	1.70449	1.65277	1.5222	1.64247	1.65887	1.63322	1.8242	1.75198	1.6158	1.50674	1.66058	1.5127	1.62963	1.78573	1.67284	1.63987	1.82936	1.74088	1.71025	1.55742	1.64235	1.65499	1.6541	1.71904	1.60866	1.58665	1.63759	1.62045
11552	2.06159	2.04652	1.90106	1.75761	1.98868	1.9146	1.64603	1.69545	1.85829	1.88013	1.74768	1.92411	1.94044	1.93034	1.80608	1.81234	1.79171	1.66734	1.88428	1.85909	1.84239	1.87495	1.73089	1.6608	1.95636	1.93108	1.66249	1.80471	1.75879	1.63663
11553	2.01816	2.03452	2.08693	1.91424	2.13171	2.41784	1.95201	2.01114	2.02001	1.89686	2.0916	2.06705	2.0593	2.1573	2.09788	2.09973	2.13927	2.13914	2.07522	2.02831	2.07686	2.0652	2.13282	2.13837	2.02034	2.1562	2.24196	2.20543	2.0617	2.07102
11554	1.62717	1.9042	1.7574	1.70842	1.88333	1.83986	1.95201	2.02007	1.83175	1.73175	2.06864	1.78837	2.13083	2.03173	2.19064	1.74889	1.49629	1.64545	1.63835	1.35695	1.8159	2.34604	1.84955	1.92188	1.72625	1.94521	1.83852	1.72136	2.33118	1.97822
11555	2.35341	2.01545	2.09843	1.82367	2.03297	1.94507	1.79895	2.10856	1.90726	2.30749	2.06864	2.07887	1.9853	2.11799	1.92229	1.73326	1.99781	2.13271	2.23736	2.02862	1.86206	2.12494	2.10181	1.97616	2.16533	2.01057	2.39496	1.81007	2.45113	1.8197
11556	3.5432	2.92842	3.42497	3.05082	3.4247	3.21572	2.79149	2.99942	2.47563	2.55901	2.58967	2.48702	2.62266	2.72634	2.68669	1.93977	2.11755	2.20494	2.29771	2.26281	2.71801	2.87385	2.74942	2.49529	2.4465	2.28584	2.28468	2.27872	2.51106	2.56676
11564	6.24443	6.3281	6.46978	6.65378	6.63375	6.23825	6.24186	6.27119	6.60679	6.12809	6.43803	6.41756	6.41903	6.43827	6.81651	6.63574	6.62017	6.66974	6.72962	6.69712	6.16823	6.2015	6.79172	6.46758	6.38305	6.69539	6.66683	7.05122	6.70902	6.86605
11565	4.90701	4.67343	4.28199	4.75632	4.47635	4.6555	4.43917	4.33496	5.0745	5.03074	5.0832	4.72873	4.7299	4.67699	4.09074	3.63171	3.28069	3.68373	3.74184	4.26054	4.97772	5.2527	4.68496	5.43262	5.3899	5.17342	5.01534	3.92896	4.75284	5.24372
11566	9.23407	9.1849	9.27125	9.26062	9.14719	9.0594	9.10495	9.1903	9.21473	9.26057	9.05966	9.15293	9.18761	9.02899	9.18921	9.52891	9.38204	9.36844	9.55772	9.41621	9.10128	9.19448	9.28422	9.23115	9.24952	9.15439	9.13969	9.10022	8.95757	9.20717
11567	3.54569	3.24208	3.22639	3.50325	3.63035	3.15251	3.4222	3.74293	3.54653	3.73666	3.29727	3.54204	3.3959	3.61029	3.8089	3.38487	3.20028	3.33218	3.83373	3.31331	3.04124	3.23217	3.47651	3.44374	3.35476	3.34482	3.77736	3.29727	3.38878	3.69655
11568	3.98463	3.94541	3.34253	3.97632	3.46852	3.5898	3.38077	3.18788	3.03113	3.29582	3.81369	3.40417	3.07566	3.73713	3.83068	3.63961	3.80069	3.39533	4.3343	3.57624	3.24986	3.02508	2.86753	3.41346	3.33361	4.43701	3.53816	3.62999	4.39987	3.4431
11569	6.42911	6.62387	6.7092	6.69448	6.65492	6.64157	6.73528	6.8344	6.83305	6.71596	6.22246	6.62982	6.53679	6.40626	7.06993	6.75799	6.73101	6.68435	6.66401	6.63785	6.43128	6.65001	6.95391	6.76304	6.66522	6.0156	6.38929	6.93539	6.59747	6.6831
11571	1.59325	1.69819	1.72496	1.75972	1.51172	1.77904	1.76376	1.82477	2.03407	1.70361	1.81388	1.7697	1.4885	1.46338	1.92591	1.42338	1.51888	1.38602	1.69221	1.46596	1.79334	1.49794	1.66018	1.74581	1.9703	1.6406	1.52823	1.90735	1.6412	1.72042
11572	1.34749	1.52204	1.44434	1.58095	1.41425	1.37526	1.50562	1.90928	1.45001	1.68723	1.74905	1.42287	1.47171	1.47181	1.71841	1.38601	1.40066	1.2849	1.3772	1.31737	1.43449	1.44056	1.17151	1.54892	1.72667	1.57174	1.52656	1.75252	1.5183	1.61086
11576	6.20631	6.15053	6.41362	6.07458	6.06264	6.70343	6.74505	6.35378	6.38643	6.24745	6.24393	5.81069	5.83302	5.38586	5.97134	6.28491	6.43436	6.14625	5.94211	5.60482	7.00111	6.54979	6.50515	6.25408	6.28333	6.464	6.83793	6.1026	6.64497	6.28275
11593	7.66388	7.4644	7.47861	7.69349	7.60653	7.2297	7.33477	7.46552	7.20321	6.96178	8.04217	8.07267	7.68359	8.05114	7.98149	7.02831	6.73029	6.78967	6.88453	6.74319	7.64977	7.33559	7.23313	7.2684	7.14064	8.56117	8.50618	7.97292	8.407	8.31407
11595	1.71023	1.45269	1.47145	1.70658	1.66988	1.42213	1.46088	1.75311	1.89651	1.69352	1.41006	1.64924	1.50646	1.54923	1.40346	1.70441	1.56947	1.46243	1.69593	1.69435	1.4978	2.0115	1.6301	1.75521	2.17343	1.85371	1.69305	1.59395	1.50001	1.717
11596	2.65625	2.41381	2.2424	2.39689	2.33748	2.16995	2.22789	2.25865	2.23492	2.49873	2.43752	2.22494	2.6653	2.17623	2.47577	2.30061	2.36537	2.49557	2.39452	2.2608	2.503	2.00959	2.20603	2.32578	2.17623	2.21649	2.35043	2.48338	2.37804	2.51877
11600	1.52125	1.5687	1.65365	1.55878	1.62458	1.53224	1.70226	1.63362	1.68098	1.68432	1.48305	1.55438	1.65494	1.56921	1.60405	1.73845	1.75773	1.60653	1.71362	1.63597	1.7682	1.55711	1.53622	1.67013	1.74039	1.66939	1.54572	1.52731	1.62123	1.46288
11601	4.76355	5.61426	6.16557	5.3996	6.63697	6.32018	6.38108	7.10785	6.98945	7.3162	4.40669	5.68844	5.98109	4.88358	6.09712	5.72898	6.16225	6.88807	5.83988	6.01554	5.73231	5.83286	6.86794	7.51442	7.18945	4.68378	5.64948	6.91398	5.83315	6.3476
11602	2.00522	1.86962	1.97024	2.09184	1.82745	2.07502	2.07068	2.23465	2.10995	2.47998	2.23461	1.96343	2.14431	2.37241	2.37682	2.06221	2.20316	1.97434	1.92261	2.04916	1.9688	2.05905	1.95355	2.17975	2.53231	2.33492	2.03004	1.99177	2.00123	2.35227
11603	6.20813	6.14822	6.15748	6.10786	6.15447	6.18726	6.16012	6.01023	6.25456	5.98877	6.06574	6.06922	6.34361	6.11242	5.89519	6.36197	6.35417	6.18374	6.10052	6.27002	5.99906	5.8761	5.98196	5.86203	5.99674	6.21419	6.03502	6.21086	6.03868	5.97565
11604	1.85577	1.71848	2.06125	2.00159	1.79271	1.74638	1.89354	1.99652	1.81061	2.14254	1.96156	1.70447	1.62396	1.99442	2.10855	1.74823	1.51741	1.85738	2.19367	1.98916	1.92871	2.09092	1.91314	1.5577	2.12095	1.56798	2.11554	2.10384	1.56958	1.53224
11605	5.55882	5.45879	5.40585	5.65381	5.97011	5.45496	5.29536	5.67305	5.30279	5.86827	4.99085	5.56697	5.59429	5.61068	5.62173	6.54338	6.33518	6.26578	6.4303	6.32201	4.93635	5.1066	5.51052	5.45251	5.3513	5.78441	6.5648	6.65968	6.70387	6.25033
11606	8.102	7.87785	7.56387	8.00949	7.83222	7.97923	8.2282	7.84739	7.67222	7.96065	8.61703	8.02009	8.06772	8.12711	7.35039	7.17649	7.57141	7.51073	7.81375	7.57013	8.11333	7.55223	7.51832	7.97648	7.957	8.18905	7.95833	7.19833	7.47908	7.70024
11607	5.81539	5.31178	5.63966	5.35019	5.27846	5.43928	5.48788	5.02551	4.67255	4.20831	6.35721	6.13587	5.67607	5.90977	4.8359	4.50041	3.74806	4.27171	3.8907	4.50305	5.93635	5.46545	4.63266	4.95056	4.89459	6.25194	5.88733	4.35427	5.20289	5.27805
11608	1.79154	1.65378	1.80823	2.1027	1.85134	1.83864	1.99434	1.99108	1.79105	2.21226	2.31331	1.70195	2.08443	1.91199	1.89861	1.72756	1.75859	1.9286	1.91802	2.08443	1.54821	1.74782	1.89522	2.1562	2.5677	2.0355	1.82003	1.95739	1.82237	1.89334
11609	1.51774	1.54018	1.45482	1.4764	1.42448	1.63831	1.3831	1.38911	1.26876	1.86809	1.51119	1.35148	1.42424	1.36123	1.23555	1.2842	1.31058	1.46143	1.22131	1.52712	1.52791	1.65778	1.33623	1.47278	1.61028	1.38017	1.48702	1.29751	1.37663	1.24446
11610	2.7809	3.16495	3.02927	3.57857	3.10246	2.48665	2.76657	2.95736	2.74889	2.662	2.86059	3.01188	3.01777	2.89069	2.95488	2.81895	2.96508	2.89799	2.86696	2.65316	2.70116	2.76637	2.72816	2.7235	2.58814	3.05634	3.42469	3.34659	3.25012	3.37774
11611	7.09949	7.01842	6.92835	7.35716	6.99138	6.94909	7.25593	7.4374	8.19147	8.19034	6.8858	6.67274	7.16182	6.65843	5.89133	6.60099	6.64117	7.66256	7.53802	7.76854	7.19463	7.46301	6.91405	7.76386	8.16939	5.61619	6.20521	6.79729	6.12425	6.15224
11614	1.61003	1.80252	1.72843	1.65447	1.60161	1.61677	1.52327	1.58031	1.48795	1.60184	1.46141	1.60988	1.6333	1.46338	1.53789	1.61548	1.71825	1.7677	1.43343	1.63653	1.58628	1.70364	1.53708	1.66762	1.55696	1.82897	1.53304	1.52099	1.39347	1.4794
11622	7.94436	8.0217	8.06737	7.98539	8.01962	8.23886	7.99365	7.96024	7.75161	7.75165	8.28852	8.15953	8.02522	8.26949	8.21407	7.60123	7.59122	7.4333	7.43613	7.43252	8.32101	8.23631	8.09558	8.29247	8.01917	8.16482	8.25339	8.20838	8.28585	8.10087
11624	1.9104	1.53338	1.8069	1.39595	1.62583	1.8076	1.68365	1.90436	1.68819	1.72985	1.57325	1.61843	1.55512	1.76169	1.66158	1.51519	1.37265	1.77253	1.57017	1.99239	1.63004	1.69234	1.68456	1.88915	1.7218	1.62896	1.76987	1.71353	1.53581	1.67129
11625	11.5433	11.4052	11.4505	11.573	11.5173	11.5537	11.2765	11.27	11.2143	10.8665	11.8168	11.6777	11.7795	11.8302	11.5764	10.73	10.6599	10.8102	10.8471	10.7544	11.3732	11.3066	10.818	11.1049	11.0472	11.4647	11.1312	10.9253	11.1364	11.2404
11628	2.09762	2.1917	2.03013	2.53017	2.10417	2.07733	2.06649	1.93149	2.2036	2.66661	2.05929	1.9838	1.89665	2.00641	2.09362	2.14387	2.00061	2.30303	1.86381	2.23584	1.93855	1.93352	2.32978	2.0944	1.92927	2.15955	2.1197	2.13485	2.06009	2.13456
11629	4.08482	4.46015	4.91634	4.49638	4.5366	4.76579	4.9276	4.73592	5.61376	5.37872	5.56118	5.29592	4.64247	5.65812	5.33083	2.60224	3.45342	3.89594	3.19542	3.38022	4.80062	5.27387	4.59551	5.5689	5.37142	5.48926	5.06945	4.30495	5.04919	5.70647
11630	5.82418	5.69674	5.55554	5.58085	6.28013	5.84767	6.49824	6.1747	6.76448	6.30336	5.96975	5.82247	5.8955	5.99135	5.55936	6.26908	6.13748	5.99411	6.15158	6.18677	5.48551	5.49807	5.95015	5.97627	5.87083	6.15513	6.30144	6.40405	6.03939	6.0541
11632	5.92009	5.99301	5.89366	6.15638	6.05048	5.37708	5.32786	4.91189	5.263	5.28727	5.06257	5.44169	5.29374	5.43464	5.37178	5.97433	6.2879	6.08646	6.34438	6.39479	5.32815	5.12558	5.1849	5.21136	5.30711	5.0928	5.4105	5.15311	5.2783	5.53562
11634	2.11698	2.32639	2.05433	2.26247	2.26731	2.21549	2.27237	2.57914	2.05178	2.35552	2.1452	2.39306	2.32255	2.14089	2.51056	2.17033	2.51534	2.29491	2.34748	2.4772	2.71317	2.12079	2.08003	2.33359	2.28955	2.3578	2.08959	2.16337	1.84645	2.24671
11636	2.26753	2.18884	2.05456	2.16092	2.02136	1.92477	2.08212	2.14993	1.75193	2.21423	2.1808	2.54368	2.20001	2.3386	2.19997	2.23527	2.21948	1.82379	2.73473	2.46554	1.91773	2.01068	2.09101	2.12421	1.95798	2.232	1.96093	1.91978	2.0906	2.45411
11637	7.98837	8.14079	7.90451	8.17323	8.30595	7.8152	8.01921	8.00377	8.00167	8.12209	7.83557	7.85628	7.88553	7.83972	7.58484	8.01964	8.01729	7.98186	8.21284	8.07494	7.99332	8.10638	8.1937	8.0161	8.23181	7.71178	7.7915	7.74631	7.77676	7.80963
11639	6.3484	6.4605	5.84427	6.14454	5.85523	6.00639	5.88432	5.93226	5.98423	6.20294	5.45716	5.46674	5.94654	5.86044	5.36133	5.93738	5.81318	5.90135	6.13635	5.9447	6.05184	6.22926	6.00162	6.16469	6.08731	5.45047	5.43217	5.52694	5.45757	5.41214
11640	6.92174	6.61413	6.60169	6.69447	6.78303	6.3364	6.29841	6.27247	6.25639	6.05594	6.59986	6.3892	6.42771	6.46469	6.21195	6.08252	5.83162	5.90499	6.07114	5.69075	6.39874	6.07389	6.16931	6.20229	6.1485	6.57514	6.43546	6.14021	6.33406	6.41922
11641	6.26101	6.30472	5.99049	6.04876	5.91564	6.15888	5.66882	5.8627	6.02393	6.42616	5.8372	6.12105	5.88542	6.17936	6.07125	6.59034	6.75857	6.73548	6.73268	6.89009	6.14903	6.20942	6.00596	6.27384	6.3849	6.15273	6.18977	6.39961	6.48817	5.98427
11642	1.52034	1.63203	1.61951	1.82664	1.75207	1.51632	1.6667	1.80451	1.50664	1.95091	1.63698	1.57301	1.5936	1.69508	1.67571	1.58575	1.6221	1.70796	1.80338	1.76997	1.65472	1.71455	1.63288	1.58688	1.64226	1.65725	1.54525	1.51438	1.65674	1.62343
11643	1.66798	1.62231	1.92821	1.75049	1.71719	1.62249	1.8441	2.1184	1.68551	1.73243	1.87506	1.6701	1.83824	1.73544	1.80995	1.78942	1.60906	1.60658	1.78109	1.7237	1.80603	1.76349	1.65176	1.97925	2.0682	1.7074	1.84975	1.98555	1.73542	1.77058
11647	4.4007	4.42381	3.96113	3.80455	3.8134	3.88414	3.6771	3.18852	3.25108	3.20382	4.50786	3.88026	4.05126	4.27333	3.60434	3.21592	3.71724	3.22899	3.55814	3.09534	3.82327	3.85732	3.51238	3.4128	3.69788	4.64886	4.10942	3.0895	3.8452	3.85089
11648	1.44134	1.70809	1.60796	1.84852	1.61654	1.62822	1.66679	2.29373	2.03031	2.08935	2.20362	1.62534	1.66185	1.79856	2.0002	1.58854	1.69985	1.73409	1.81232	1.49527	1.75777	1.72715	1.36921	2.19213	1.97193	1.6534	1.56212	1.54228	2.03537	1.58576
11650	2.14408	1.95114	1.96098	1.92734	2.03014	1.86198	2.04189	2.10301	2.12943	1.94641	1.79379	1.82785	2.08789	1.84765	1.98202	2.28178	2.02508	2.06034	2.14166	2.00283	1.82142	1.94193	1.89847	1.88614	1.98387	2.06666	1.93533	1.98718	1.79295	1.87202
11651	5.65363	6.01436	5.84895	5.61697	5.69813	5.05268	4.93774	5.01864	4.60254	4.53167	4.93825	5.07974	4.95727	5.04318	5.20919	5.72632	5.81639	5.44282	5.40211	5.57017	4.99957	4.78386	4.89592	4.74285	4.75945	5.21901	5.36532	4.99881	5.27755	5.04686
11652	6.26367	6.36797	6.03537	5.99213	6.1628	6.19554	6.04291	5.96323	5.49836	5.65015	6.14147	5.9731	6.04031	5.90579	5.59799	6.01536	5.80407	5.69682	5.70493	5.64245	6.32759	6.14577	5.85771	5.81462	5.49793	6.20734	6.23928	5.92606	5.96248	6.12196
11655	8.26013	8.18605	7.84826	7.98185	7.91908	7.92227	7.92728	7.88901	7.45469	7.48809	8.14338	8.02817	8.00829	8.22912	7.88252	7.72879	7.99497	7.9515	7.8681	7.74095	8.27203	8.58354	8.45957	8.71808	8.78275	8.42665	8.74	8.90161	8.68815	8.88069
11656	5.12457	4.87806	4.69997	5.37017	5.08939	4.9449	5.12999	5.07128	4.89086	5.17923	4.86209	4.63971	5.33594	4.21193	4.7269	4.78195	4.57204	5.04064	5.18611	5.32138	5.01941	4.73872	4.79476	5.11201	5.08444	4.34039	4.525	4.92965	4.04275	4.92005
11657	12.9292	12.9066	12.9758	12.9169	12.9546	12.9358	12.9583	13.0074	12.9292	12.9671	12.7969	12.9295	12.8706	12.9178	12.8519	12.9066	12.9434	12.9622	12.8974	12.8903	12.9452	12.9352	13.0001	12.9538	12.9472	12.8597	13.0001	12.9193	12.8927	12.8694
11658	9.04598	9.20298	9.17792	9.12233	9.08414	9.40992	9.40092	9.35081	9.00846	8.81038	9.83634	9.78168	9.62556	9.70372	9.45564	8.47072	8.5867	8.35601	8.19358	8.16519	9.44272	9.25197	9.24441	8.94258	8.96757	9.36114	9.17059	8.69409	9.06673	8.95573
11666	2.8011	2.75224	3.06539	3.00589	2.80835	2.55905	2.46856	2.72628	2.71442	3.01183	3.25929	2.74435	2.74989	2.49024	2.58402	2.97062	2.32199	2.44489	2.73068	2.46107	2.40245	2.56082	2.56571	2.38554	2.54886	3.02325	2.81013	2.33891	2.7094	2.64971
11668	11.4852	11.2334	11.2123	11.3273	11.1201	11.1231	11.2831	11.0568	11.0516	10.9784	11.6431	11.3937	11.4458	11.3717	10.8859	9.59848	9.56649	10.2325	10.502	10.3116	11.593	11.2282	10.7778	11.239	11.1655	11.077	10.7685	9.83703	9.85468	10.9495
11669	11.1571	11.0636	11.0298	11.1249	11.0864	11.3242	11.2105	11.2335	11.2166	11.1962	11.1044	11.0742	11.1529	11.0894	10.897	10.5983	10.763	10.9791	10.6435	10.8301	11.1696	11.1437	11.2634	11.1642	11.2077	10.8852	10.9507	11.0362	10.8972	10.884
116701	6.91751	6.89828	6.76713	6.88071	6.92755	6.81348	6.95883	6.69338	6.65463	6.77651	6.27601	6.25576	6.55708	6.49044	6.14829	6.96916	6.918	6.86237	6.96598	6.95998	6.66169	6.57216	6.52784	6.63178	6.66432	6.11795	6.26743	6.53385	6.13288	6.34542
11670	1.83502	1.98886	1.65685	1.87696	1.66917	1.63798	1.88153	1.58031	1.58013	1.9542	1.73926	1.50576	1.72887	1.75517	2.05211	1.91647	1.88616	1.8291	1.90814	1.89799	1.66534	1.54039	1.63696	1.76066	1.82827	1.77346	1.81339	1.71111	1.60368	1.5822
11671	7.33345	6.99389	7.44544	7.52703	7.66777	7.46393	7.93379	7.70672	7.26844	7.45347	6.94145	7.08403	7.40725	6.76889	6.52348	6.14594	6.39051	6.63628	6.72313	6.75646	8.07888	7.15999	6.92593	7.2824	7.58488	6.66864	6.72606	6.18801	6.08903	6.83655
116732	1.74742	1.7433	1.59204	1.87254	1.76898	1.52861	1.73744	1.71904	1.8847	1.76809	1.68151	1.58513	1.78867	1.83505	1.9206	1.70097	1.71168	1.71881	1.41946	1.86311	1.74491	1.69363	1.50425	1.79181	1.68507	1.64973	1.68151	1.52368	1.39672	1.61619
116733	6.74401	6.70376	6.70477	6.75216	6.79858	6.53683	6.59009	6.67996	6.63168	6.77021	6.43563	6.56963	6.62935	6.6171	6.51396	6.9463	6.84017	6.9091	6.98024	6.87107	6.57901	6.56191	6.61043	6.84823	6.71362	6.49002	6.53611	6.57555	6.56326	6.77138
116746	1.64464	1.35856	1.63879	1.51765	1.62935	1.82707	2.07741	2.11521	1.65903	1.83526	1.61862	1.97729	1.75697	1.70917	1.90408	1.61186	1.83563	1.62379	1.68597	1.78629	1.69332	1.45971	1.55134	1.82938	1.53304	1.7108	1.96808	2.27911	2.08781	2.0582
116748	6.95823	6.89682	6.79766	7.2374	7.38714	6.801	6.7821	6.89558	6.63803	6.85369	6.96699	6.96804	6.82827	7.05833	6.89934	6.98161	6.91874	6.72297	7.18295	6.99558	6.74909	6.46854	6.45872	6.60449	6.4641	7.14684	7.10922	7.0655	7.1247	7.3075
11674	9.65571	9.79063	9.53353	9.84759	9.20363	9.66154	9.31505	9.29402	9.43381	9.39225	9.06195	9.08194	9.4213	9.73379	9.41357	9.16325	9.35679	9.45265	9.55266	9.53667	9.46144	9.82473	9.48026	9.54708	9.4205	9.21121	9.34952	9.63829	9.59518	9.35053
11676	5.553	5.45372	4.11006	4.66124	4.35567	4.69771	4.71041	4.51897	4.28994	4.4588	5.39515	5.42552	4.86618	5.80084	4.27207	3.75958	3.30723	3.95536	4.05921	4.37084	4.73998	4.64999	4.0075	4.25532	4.50904	6.42264	6.20338	4.70434	5.74467	4.62883
116810	2.57094	2.46683	2.74593	2.25542	2.44554	2.42484	2.4434	2.62852	2.10442	2.36376	2.71955	2.53177	2.62825	2.69799	1.9673	2.32507	2.33606	2.41972	2.55745	2.47676	2.4557	2.29729	2.33849	2.21207	2.79024	2.13498	2.36798	2.40337	2.41782	2.71188
11682	1.91534	1.61555	2.09982	1.94167	1.51286	1.55264	1.78928	1.86547	1.85576	1.75864	1.55211	1.69988	1.95442	1.79024	1.87518	1.44994	1.7338	1.63542	1.79163	1.78903	1.74721	1.51454	1.86038	1.70927	1.55858	2.00522	1.60702	1.69015	1.87241	1.66947
116838	2.06751	2.41533	1.82227	2.71078	2.24802	1.55633	1.69795	1.92689	2.41304	1.80092	1.66803	3.19286	2.42344	1.74769	1.3655	2.29053	2.78392	2.25335	1.75977	1.83583	1.80308	2.19094	1.89114	1.53241	1.73772	1.96643	2.65403	1.95674	2.13039	2.11599
116847	5.00778	4.99274	4.38006	4.58541	4.32314	4.5386	4.05115	3.11559	3.29183	3.06077	5.69336	5.33529	4.49747	5.4644	2.73948	3.09598	3.10841	2.71721	2.94067	2.42556	4.01225	4.18741	2.94451	4.46748	3.55507	6.12483	4.44115	3.10141	4.55307	3.39762
116848	4.6294	5.01763	5.48254	4.71504	4.56908	5.87754	5.72848	6.23359	5.65385	5.95403	5.4943	5.8499	6.0011	5.56619	5.93214	5.30135	5.53084	5.44012	4.60266	5.10364	5.86821	6.14353	5.85043	5.72951	6.0212	4.99764	4.81886	5.48323	5.40092	5.10365
11684	1.85637	1.88389	1.87443	2.03033	1.83013	1.98572	1.66045	1.68303	1.9454	2.04744	1.60882	1.75873	1.62675	1.5825	1.73323	2.09396	2.30277	2.16628	2.18361	2.07763	1.76544	1.77969	1.71445	1.82585	1.762	1.80105	1.70048	1.78186	1.72177	1.58018
116852	3.18658	3.01003	3.36888	3.32419	3.20577	3.2683	3.68004	3.50357	4.68169	4.38525	2.88962	3.11169	2.85205	2.78139	2.33726	3.38022	3.24073	4.05187	3.45542	3.89102	3.20531	3.41934	3.66319	3.86664	3.93648	2.56904	2.44792	2.42954	2.24522	2.55863
11685	2.20906	2.36991	1.9411	2.13669	1.74162	2.35166	2.28182	2.42179	2.13356	2.41528	2.14626	2.1558	2.16329	2.23342	2.50493	2.13709	1.9303	2.15077	2.25676	2.11751	2.32219	2.38834	1.95731	2.68448	2.31708	2.00119	2.17451	2.27902	1.8858	2.4021
11686	1.57072	1.59142	1.70168	1.66437	1.7283	1.81392	1.85671	2.08468	1.53234	1.85547	1.80591	1.90576	1.87722	1.62317	1.6549	1.77322	1.8654	1.68843	1.79654	1.80244	1.75686	1.73532	1.55953	1.63346	1.56733	1.84043	1.72313	1.86283	1.78645	1.76837
116870	6.473	6.39397	6.26345	6.35901	6.39724	6.11862	6.13964	6.36902	6.28496	6.22611	6.35664	6.26096	6.23532	6.24117	6.47959	6.56358	6.57663	6.45178	6.26557	6.26819	6.21804	6.12168	6.23627	6.27219	6.15929	6.22518	6.19436	6.43471	6.3503	6.1896
116871	5.73238	5.47101	5.45291	5.75642	5.51361	5.4132	5.1474	5.04591	4.60384	4.63746	5.70213	5.7451	5.49887	5.81193	5.4502	4.63507	4.81397	4.55776	4.66917	4.65455	5.1669	4.94445	4.97343	4.7494	4.64458	6.04299	6.0806	5.43688	5.84096	5.98529
116872	1.31694	1.531	1.49334	1.1129	1.32191	1.36366	1.55217	1.37427	1.46648	1.60725	1.40543	1.49752	1.47873	1.4855	1.49062	1.35022	1.40221	1.47685	1.27687	1.30411	1.60718	1.51335	1.52712	1.66069	1.41308	1.52047	1.62786	1.65353	1.53046	1.31513
116873	4.32473	4.49081	4.53785	4.40751	4.46531	4.42148	4.45734	4.46506	4.85894	4.81105	4.28772	4.49282	4.47743	4.24784	4.39696	4.31974	4.2909	4.45013	4.30382	4.28542	4.2698	4.49841	4.59543	4.62671	4.8427	4.10528	4.32616	4.28452	4.24085	4.31124
11687	1.83869	1.76761	1.94778	1.83351	1.74138	2.07302	1.87458	1.91259	2.025	2.1152	1.654	1.80083	1.89256	1.96958	2.0927	1.9643	1.94703	1.81137	1.91401	1.86089	2.14562	1.71236	2.01246	1.96972	1.79471	1.67761	1.73677	1.87137	1.92234	1.95328
11688	1.48878	1.66545	1.5936	1.67764	1.58006	1.65307	1.55153	1.79138	1.7864	1.86718	1.6085	1.5532	1.66027	1.32706	1.71028	1.80623	1.6055	1.59	1.57244	1.6415	1.82367	1.49553	1.517	1.67765	1.53157	2.02934	1.66817	1.4707	1.75766	1.58816
116891	8.06408	8.02768	8.08459	7.95324	8.03676	8.21403	8.14526	8.17787	8.32135	8.37231	8.17826	8.11021	8.1233	8.09418	8.11274	8.24263	8.29782	8.35723	8.18126	8.19983	8.17215	8.08704	8.13576	8.13177	8.2478	8.04908	7.95179	7.96655	7.8921	7.88023
11689	2.17848	2.37785	2.20818	2.1175	2.25218	2.18997	2.21757	2.29241	2.27475	2.1008	2.25639	2.33417	2.39386	2.6975	2.06628	2.35026	1.99869	2.01355	2.0477	2.72226	2.25896	2.03964	1.97224	1.87061	2.29068	2.20091	2.18971	1.74889	2.02153	2.20455
116903	1.32327	1.52333	1.54293	1.39366	1.4629	1.72854	1.47227	1.51633	1.76981	1.4846	1.34122	1.52951	1.54933	1.72661	1.42855	1.50354	1.50154	1.48831	1.51518	1.46625	1.70159	1.58934	1.47778	1.54828	1.49726	1.3991	1.58715	1.47483	1.631	1.48257
116904	2.22352	1.89776	2.20442	2.12798	1.93121	2.13076	2.02757	2.189	2.06389	2.51201	1.86862	1.74252	2.14218	1.97717	2.1367	1.99319	2.07565	2.01576	2.04771	2.27646	1.78272	1.88833	2.1878	2.37574	2.34841	2.09337	1.97327	1.90645	1.73331	2.08931
11690	4.02067	4.36126	4.23335	4.21313	4.17123	3.54855	3.88621	4.03912	3.94754	4.29253	5.22861	5.8038	3.83131	6.61117	4.66397	3.32469	3.59611	3.39033	4.02381	3.85641	3.8999	3.97565	3.95045	4.17781	4.27095	4.53875	5.18489	3.19212	5.66617	4.318
116913	1.55981	1.61259	1.52862	1.77961	1.79893	1.70832	1.53358	1.55402	1.57923	1.72792	1.64469	1.63714	1.83065	1.53637	1.69878	1.70155	1.64433	1.60301	1.58805	1.88518	1.3759	1.42562	1.54083	1.6089	1.54185	1.60143	1.71362	1.55147	1.59807	1.73466
116914	7.73832	7.76118	7.92484	7.7287	7.98873	8.21767	7.97919	8.12607	8.37496	8.27718	7.91258	7.90212	7.90814	7.86568	7.79738	7.80061	7.71716	7.85585	7.66046	7.69913	7.94229	7.97055	8.17793	8.21628	8.29541	7.87416	7.93903	7.80828	7.89248	7.79534
11692	7.2651	7.18276	7.58389	7.49626	7.515	7.44162	7.46638	7.50479	7.55918	7.50975	7.41993	7.50345	7.49956	7.47171	7.66045	7.11338	7.26419	7.39373	7.22659	7.32834	7.44449	7.36598	7.55846	7.41566	7.48953	7.38882	7.34471	7.59178	7.37375	7.51135
116939	1.89543	1.99967	1.89753	2.2159	1.8766	2.29329	2.31453	2.21634	1.98064	1.93168	2.34881	1.87782	2.23736	2.01621	2.58226	2.08819	2.02324	1.89144	2.05649	1.99689	2.25171	2.07312	2.11846	2.08701	2.46512	2.13498	2.20108	2.10329	2.17613	1.96971
116940	6.14459	6.43728	6.6032	6.27053	6.28542	6.71027	6.64813	6.79793	6.76982	6.72349	6.36568	6.65012	6.63257	6.61636	6.74234	6.45111	6.50978	6.54569	6.1132	6.43156	6.5401	6.66611	6.89485	6.55676	6.59179	6.24969	6.12974	6.7118	6.50791	6.16035
11694	1.39789	1.54773	1.58962	1.69021	1.50452	1.7973	1.60113	1.68526	1.57524	1.67635	1.55841	1.83376	1.77572	1.80163	1.67912	1.76024	1.63191	1.90009	1.67577	1.87214	1.77008	1.79963	1.68341	1.61455	1.66963	1.91653	1.80103	1.54808	1.59623	1.61203
11695	1.99523	1.79453	2.02137	2.02478	1.83339	2.32626	2.08833	1.86757	2.19058	1.7394	1.9683	2.09744	1.76597	1.70555	1.66016	2.03008	2.11668	2.10199	1.8206	1.94175	2.11993	1.88176	1.89114	2.13146	1.85149	2.17806	2.0325	1.89569	1.92255	2.32822
11698	1.45656	1.43857	1.37666	1.43645	1.30947	1.17563	1.93939	1.44763	1.4027	2.06574	1.38539	1.53668	1.35728	1.46338	1.5401	1.72738	1.56084	1.4796	1.37043	1.45752	1.37545	1.56283	1.47027	1.39893	1.37966	1.35061	1.26962	1.31633	1.57039	1.48625
11699	12.0332	12.0853	11.8461	11.8362	12.0216	11.9065	11.9133	11.6867	11.7729	11.4962	12.1777	12.0339	11.9071	12.0785	11.9418	11.6385	11.6198	11.494	11.5267	11.4058	11.816	11.9235	11.737	11.8337	11.7123	12.2207	12.0299	11.7365	11.9705	12.0809
117004	1.69718	1.62687	1.78773	1.68436	1.76814	1.78437	1.86666	1.93474	1.93271	1.92174	1.80016	1.80411	1.83063	1.83493	2.10625	1.59389	1.64752	1.77594	1.77296	1.68673	2.00191	1.68858	2.00824	1.76742	1.98062	2.11061	1.93271	1.80219	1.74549	1.58915
117005	2.05224	1.85639	1.86297	1.69053	1.62445	1.93145	1.95201	2.01716	2.0412	1.94875	2.1533	1.9542	1.77133	2.05715	2.28787	1.8977	1.80131	2.05341	1.60634	1.85901	1.90164	1.95841	2.04841	2.19948	1.79509	2.55896	2.12681	1.80069	1.98724	1.92495
11704	1.77947	1.73301	1.7968	1.71698	1.64894	1.61517	1.70592	1.88835	1.5171	1.67999	1.55837	1.59188	1.66107	1.76494	1.83557	1.84603	1.73118	1.57574	1.72171	1.70954	1.59464	1.49512	1.65355	1.50734	1.61003	1.76094	1.65533	1.75727	1.41737	1.88328
11705	1.77337	1.65461	1.62593	1.65317	1.63725	1.51827	1.75417	1.6897	1.67907	1.7282	1.72812	1.58514	1.76198	1.69377	1.68389	2.00205	1.71701	1.72288	1.65643	1.77128	1.68249	1.44432	1.57921	1.67326	1.8264	1.80164	1.47734	1.71467	1.48046	1.71001
117066	1.59849	1.52257	1.5948	1.77294	1.63549	1.78586	1.61371	1.95125	1.81795	1.54269	1.92711	1.73946	1.76713	1.8237	2.03971	1.69888	1.87945	1.71395	1.68838	1.84608	1.60382	1.85004	1.75319	1.99994	1.8825	1.74743	1.54348	1.65093	2.04441	1.53405
117109	7.61322	7.54509	7.40032	7.5249	7.69186	7.46044	7.72779	7.50153	7.58914	7.74824	7.64539	7.62262	7.52927	7.4146	7.09969	6.95636	6.96877	7.06005	7.31373	7.2084	7.64582	7.23352	7.42697	7.7407	7.602	7.44213	7.40364	6.91527	6.86084	7.52871
117146	6.29711	6.55699	6.29514	6.2071	6.25703	5.9217	6.0103	5.89878	5.75423	5.68064	6.53592	6.05616	6.30918	6.20344	6.41894	6.60827	6.39872	6.15565	6.06055	6.30762	6.19302	6.11521	5.92414	5.73873	5.80269	6.16483	6.10612	5.6575	6.13645	6.07991
117147	8.75134	8.60205	8.09801	8.47231	8.42863	8.73651	8.53509	8.43345	8.30069	8.46491	8.71981	8.27912	8.5386	8.50561	7.83421	7.28982	7.77375	7.89543	7.82213	8.11681	8.84696	8.66609	8.1094	8.66083	8.54458	7.83244	7.65747	7.75953	7.54899	7.98639
117148	2.6144	2.67128	2.67292	2.79177	2.44161	2.55233	2.03696	2.38734	2.51269	2.40261	2.38507	2.27784	2.30612	2.30655	2.36028	2.73337	2.59455	2.55167	2.59783	2.67505	2.42011	2.20945	2.63955	2.5593	2.19011	2.54513	2.34585	2.49565	2.33331	2.4522
117149	6.94407	6.99595	7.27192	7.02902	7.09695	7.18963	7.15618	7.21886	7.14527	6.98251	7.02337	7.04828	7.03463	6.95742	7.27333	7.13487	7.2502	7.18026	7.07616	7.06562	6.90698	6.99106	7.18109	6.91433	6.92181	6.60888	6.9562	7.15516	6.95164	7.00213
117150	6.30557	6.39494	6.25885	6.29949	6.44176	5.99996	6.17954	6.27516	5.96048	6.29166	5.96822	5.97243	6.06463	6.13006	6.33335	6.84443	6.6896	6.66131	6.9539	6.963	5.99779	5.7329	6.10431	6.20857	6.08531	6.21819	6.26216	6.56436	6.30798	6.5844
117158	2.17647	2.06487	1.99495	1.87517	2.12544	2.29239	2.26014	2.14782	2.37536	1.97311	2.42461	2.12436	2.52553	2.156	2.29816	1.96421	2.08383	1.90793	1.95711	2.11038	2.32324	1.9831	2.03053	2.1269	2.07812	2.5206	2.39496	2.26004	1.8847	2.12163
117160	5.6432	5.62895	5.55274	5.69782	5.56088	5.45488	5.65271	5.49885	5.21605	5.04563	5.90993	5.60676	5.71416	5.71092	5.79149	5.20643	5.10928	5.10216	5.08186	4.97941	5.69325	5.50808	5.36414	5.38268	5.18926	5.79758	5.789	5.59757	5.85378	5.81641
117167	9.5174	9.68766	9.11671	9.13891	9.27505	9.58512	9.60109	8.61382	9.36626	8.73175	9.91187	9.59531	9.4004	9.5697	8.41661	8.56625	8.82082	8.74797	8.9743	9.06725	9.11242	9.16883	7.97133	9.01031	8.68409	9.76884	9.15579	8.3601	8.92791	8.37356
117171	6.2465	6.34505	6.43195	6.5127	6.55798	6.0869	6.33445	6.52729	6.5635	6.37187	6.12743	6.26391	6.28677	6.21549	6.43613	6.7423	6.62579	6.52009	6.71589	6.71448	6.23472	6.10178	6.29973	6.27645	6.32297	6.3368	6.26497	6.51691	6.57154	6.74944
117172	1.53325	1.41312	1.69003	1.44829	1.45378	1.5201	1.51693	1.77862	1.36972	1.32745	1.73452	1.39186	1.38664	1.57687	1.54469	1.74524	1.60985	1.47435	1.66718	1.34414	1.31365	1.45128	1.57731	1.6152	1.45703	1.53412	1.8676	1.6338	1.48633	1.69329
11717	5.06074	5.6569	5.40598	5.31661	5.40405	5.13172	4.74623	5.12768	5.50274	5.3509	5.40363	5.18484	5.15096	5.2852	5.83352	6.96767	7.15566	6.77558	6.72981	6.85789	5.10981	5.29666	5.55046	5.26299	5.38202	5.65752	6.21839	6.51995	6.39624	5.84852
117197	7.17526	7.30588	7.54276	7.38662	7.55754	7.65431	7.59564	7.55931	8.06338	7.88797	7.08013	7.30667	7.27279	7.2247	7.43178	7.79165	7.87321	8.05772	7.80571	7.94258	7.35494	7.58145	7.7672	7.80881	7.79192	7.03279	7.22756	7.64771	7.58285	7.34503
117198	8.63267	8.69654	8.79686	8.75802	8.82597	9.09092	8.74548	8.9539	9.01455	9.09459	8.61478	8.63366	8.84764	8.83878	9.01915	9.1153	9.04981	9.22112	9.1072	9.00379	8.65489	8.84554	8.9195	8.9948	8.96397	8.60772	8.6721	9.06518	9.13104	8.91937
11720	8.82449	8.97142	8.9633	8.79933	9.00889	9.29009	9.27122	8.98891	9.04097	9.24634	9.05284	8.29054	8.62779	8.81833	6.88457	8.32751	8.33885	8.74676	8.70485	8.82584	8.82929	8.72918	8.47722	8.60286	9.01904	7.93812	7.53365	7.64836	7.53883	7.63898
117229	1.49119	1.42675	1.39143	1.56307	1.33044	1.45943	1.54832	1.71904	1.58191	1.62893	1.73326	1.70346	1.48112	1.29955	1.58659	1.41587	1.29589	1.51913	1.66445	1.64584	1.75861	1.48186	1.77243	1.69725	1.7611	1.68646	1.54801	1.63018	1.52249	1.59353
11722	8.34224	8.49451	8.54225	8.52384	8.39528	8.96287	8.93956	9.07007	8.80361	9.04987	8.09581	8.33463	8.49394	8.31992	8.1723	8.14731	8.27705	8.50473	8.36545	8.44411	8.95088	8.78039	8.82684	8.66288	9.08467	7.70154	8.09638	8.12523	8.03785	7.94616
11727	10.2116	10.1615	10.2075	10.1355	10.2325	10.2329	10.0575	10.0221	10.1536	10.0734	10.3056	9.78684	10.0065	9.89096	10.1521	8.98028	9.28108	9.50911	9.31882	9.16352	9.88653	9.89175	9.40769	10.069	9.90467	10.0581	8.90166	8.74951	9.26575	9.9882
11730	1.74555	1.74122	1.93586	1.64504	1.78857	1.72495	1.75692	1.59715	1.6654	1.98004	1.6662	2.01343	1.90342	1.89116	1.82518	1.83368	2.12484	1.55853	1.64831	1.80695	1.87307	1.96278	1.93738	1.70346	1.42554	2.03243	1.76654	1.77269	2.30275	1.55189
11731	2.00557	1.46868	1.44591	1.62328	1.6772	1.63516	1.6356	1.74741	1.89413	1.56672	1.53603	1.5005	1.71717	1.74634	1.69955	1.52618	1.9625	1.68367	1.70166	2.00119	1.7079	1.723	1.73684	1.63421	1.56547	1.98145	1.38314	1.81266	1.63135	1.6807
11732	7.12531	7.08033	7.03848	7.21324	7.13912	6.72297	7.09103	7.20367	7.16652	7.11446	6.88161	6.91555	6.82229	6.89592	7.28798	7.43107	7.43563	7.20941	7.31418	7.38839	6.9755	7.1053	7.14592	7.10046	7.13715	6.84997	7.00264	7.09488	6.83338	7.20652
11733	1.96983	1.97736	1.99158	2.15841	1.97271	2.01893	2.05814	2.05103	2.07261	1.8729	2.04695	2.09391	2.06127	1.92495	2.07513	2.17538	2.11055	2.11422	1.81378	1.99882	2.25271	2.09549	1.89443	1.95967	2.09127	2.1972	2.08698	2.13834	1.92255	1.82718
11735	3.00833	2.87117	2.53409	2.55836	2.75668	2.84097	2.69969	2.81054	2.31585	2.52199	2.93277	3.32786	3.16453	3.16712	2.66977	2.06774	2.212	1.9506	2.46796	2.05682	2.79019	2.67616	2.32923	2.5655	2.25764	3.4597	3.10629	2.33567	2.97126	2.61542
11736	7.06163	6.88595	6.95024	6.8728	7.18021	7.06799	7.18166	7.14852	7.2889	7.03261	7.11725	7.09717	7.11905	6.94022	6.98467	7.13277	7.05355	7.10682	7.05852	7.14155	6.91809	7.00801	7.09566	6.97379	7.02768	7.03973	7.3445	7.14095	7.09331	7.31794
11737	6.61657	6.55663	6.52736	6.56337	6.53116	6.37956	6.27874	6.33221	5.80586	5.94148	6.76384	6.80562	6.61342	6.80462	6.71114	5.80869	5.66575	5.51513	5.65524	5.35521	6.61668	6.36706	6.38915	6.16898	6.05741	6.72326	6.56743	6.3182	6.52541	6.68532
11739	5.70126	5.7471	5.48154	5.74492	5.64532	5.56439	5.18379	5.19376	5.3922	5.78965	6.32837	6.0993	5.72055	6.38516	6.17872	5.10812	5.06315	4.96797	5.73398	5.56307	5.78252	5.63885	5.45183	5.70483	5.55306	6.86111	6.27956	5.87283	6.39587	6.17804
11745	7.68873	7.78217	7.64293	7.61432	7.55081	7.40188	7.28305	7.34165	7.27402	7.19251	7.93991	7.99673	7.67525	7.97843	8.05192	8.21559	7.74881	7.23958	7.57261	7.57755	7.43926	7.31501	7.82519	7.1793	6.89542	8.6156	8.91846	8.80857	8.68203	8.34392
11746	8.40208	8.43881	8.19613	8.25215	8.48044	8.28628	8.42498	8.27761	8.12513	8.04069	8.64611	8.44939	8.34929	8.47228	8.63016	8.38341	8.24378	7.9592	8.18732	8.15253	8.3632	8.36307	8.39188	8.15542	7.94358	9.05432	8.97671	8.7153	8.71916	8.82554
11747	11.1611	11.033	10.8514	11.0076	10.9857	10.9649	10.8187	10.7212	10.7462	10.8147	11.0761	10.9566	10.9805	11.1023	10.8826	11.3507	11.2556	11.157	11.2832	11.2585	10.909	10.8915	10.7092	10.8824	10.7938	11.2726	11.2846	11.1409	11.1804	11.087
11749	5.0883	4.74367	4.58829	4.18229	4.45744	3.37919	3.36496	3.31139	3.26796	3.00789	4.26181	4.02572	3.61043	3.90851	3.55112	4.63998	4.60727	4.06844	3.95241	4.09636	3.55856	3.33265	3.52917	2.95237	2.82074	4.40373	4.38428	3.3453	3.74061	3.83809
11750	9.04061	8.98784	8.9434	8.92076	8.96222	8.7834	8.83403	8.94051	8.65173	8.19797	8.75751	8.85855	8.81828	8.87295	8.96615	9.05266	8.99051	8.8483	8.84047	8.73951	8.89065	8.83761	8.82064	8.63981	8.52169	9.23288	9.04066	8.89313	9.00345	9.04064
11752	1.82992	1.63761	1.94458	1.83573	1.74965	1.85856	1.94994	1.91701	1.71761	2.02483	2.24002	1.83128	2.06751	1.88219	1.94794	2.01416	1.74424	1.80719	1.81552	1.82444	1.97661	1.89357	2.354	2.17489	2.36469	1.85104	2.08463	2.33761	2.08714	1.91081
11754	2.03438	2.31562	2.10522	2.18412	2.17491	2.06775	2.06258	2.32809	2.0231	2.07244	2.17645	1.82227	2.13345	2.19077	2.40155	2.28387	2.11346	2.36036	2.41994	2.20735	2.17996	2.30198	2.28702	2.27662	2.32446	2.35052	2.06526	2.22594	2.22817	2.17014
11757	9.7111	9.64309	9.45151	9.49823	9.31942	9.39897	9.27871	9.26171	9.41798	9.075	9.72113	9.26161	9.34631	9.48964	9.44584	9.45286	9.48564	9.54447	9.53215	9.4615	9.4907	9.45616	9.32507	9.28209	9.16132	10.0282	9.56687	9.25665	9.50202	9.4578
117589	4.58877	4.55725	4.65023	4.39177	4.38262	4.16158	4.48137	4.4089	4.2796	3.9057	4.75418	4.54642	4.55507	4.40768	4.71874	4.30032	4.22328	4.07068	4.04147	3.79061	4.57448	4.26302	4.38643	4.06721	4.09076	4.59014	4.38132	4.46296	4.43688	4.45445
11758	10.5691	10.6024	10.583	10.5932	10.6978	10.6156	10.6944	10.7344	10.5369	10.574	10.3136	10.2721	10.5336	10.3548	10.9135	10.3751	10.5716	10.3438	10.4641	10.4663	10.7598	10.6343	10.7776	10.6923	10.6626	10.2646	10.3113	10.227	10.252	10.572
117590	1.72204	1.76686	1.87012	1.75456	1.66763	1.8471	1.79139	2.03559	1.79963	1.80092	1.86689	1.78798	2.20166	1.82088	1.8816	1.80314	1.95294	1.95593	1.68367	1.80985	1.67193	1.73274	1.75872	1.8301	2.04302	1.76737	1.76778	1.81895	1.91953	1.91748
117591	4.61964	4.19884	4.0894	4.36382	4.33491	3.97052	4.20695	3.52344	3.85554	3.60847	4.68667	4.33703	4.37055	4.48643	3.45714	3.19406	3.00553	2.90395	2.9935	3.11863	4.25803	4.17546	3.31591	3.63328	3.73457	3.67812	3.62532	3.38719	3.16322	3.8373
117592	3.3129	3.44342	3.45838	3.30435	3.36153	3.28796	3.28277	3.09162	3.48797	3.22033	3.17845	3.17262	3.03575	3.09887	3.14784	3.58437	3.54377	3.49791	3.54055	3.56784	3.20829	3.23071	3.49398	3.42244	3.60945	3.14823	3.18172	3.56091	3.32161	3.47255
117599	4.7664	4.66332	4.76382	4.5831	4.88057	5.09403	4.98999	4.81751	4.94189	4.7867	4.80181	4.72306	4.6866	4.71522	4.81774	4.55978	4.55026	4.73497	4.47285	4.51059	4.77589	4.73312	4.70482	4.68267	4.69612	4.62542	4.85853	4.53808	4.79071	4.66193
117600	1.56796	1.71284	1.95601	1.80968	1.77634	1.93066	1.69542	1.83161	1.80366	1.97028	1.99687	1.82933	1.68296	1.80287	2.00022	1.89673	1.99145	1.87317	1.806	1.88694	1.62468	1.9453	1.52177	1.75173	2.16434	1.78845	1.85847	1.77393	1.77692	1.80523
[truncated: 15,688 more rows]
